# Supplementary material for: (E)-2,3-Bis(4-methoxy­phen­yl)acrylic acid
Source: Acta Crystallogr Sect E Struct Rep Online. 2009 Apr 2;65(Pt 5):o944. doi: 10.1107/S1600536809011751 (PMC2977645; doi:10.1107/S1600536809011751)
Supplement: Supplementary file 1 [file e-65-0o944-sup1.cif]

##############################################################################
###                                                                        ###
###        Electronic paper (Acta Crystallographica Section E)             ###
###                                                                        ###
##############################################################################
#                                                                            #
# This CIF contains the data in a paper accepted for publication in Acta     #
# Crystallographica Section E. It conforms to the requirements of Notes      #
# for Authors for Section E, and has been peer reviewed under the auspices   #
# of the IUCr Commission on Journals.                                        #
#                                                                            #
# Full details of the Crystallographic Information File format               #
# are given in the paper "The Crystallographic Information File (CIF):       #
# a New Standard Archive File for Crystallography" by S. R. Hall, F. H.      #
# Allen and I. D. Brown [Acta Cryst. (1991), A47, 655-685].                  #
#                                                                            #
# The current version of the core CIF dictionary is obtainable from          #
# ftp://ftp.iucr.org/pub/cif_core.dic. The current version number is 2.4.    #
#                                                                            #
# Software is freely available for graphical display of the structure(s) in  #
# this CIF.  For information consult the CIF home page http://www.iucr.org/  #
# cif/home.html                                                              #
#                                                                            #
# This file may be used for bona fide research purposes within the           #
# scientific community so long as proper attribution is given to the journal # 
# article from which it was obtained.                                        #
#                                                                            #
##############################################################################
                                             
data_global
_audit_creation_method     'form.cif (version 2.0)'
_journal_data_validation_number     ?
_journal_date_recd_electronic     2009-03-25
_journal_date_accepted     2009-03-30
_journal_name_full     'Acta Crystallographica, Section E'
_journal_year     2009
_journal_volume     65
_journal_issue      5
_journal_page_first     o944
_journal_page_last     o944
_journal_paper_category     QO
_journal_coeditor_code     WN2320
_publ_contact_author_name     'Prof. Hai-Liang Zhu'
_publ_contact_author_address
;
Institute of Functional Biomolecules
State Key Laboratory of Pharmaceutical Biotechnology
Nanjing University
Nanjing 210093
People's Republic of China
;
_publ_contact_author_email     'zhuhl@nju.edu.cn'
_publ_contact_author_fax     '0086 025 83592672'
_publ_contact_author_phone     '0086 025 83592672'
_publ_section_title
;
(<i>E</i>)-2,3-Bis(4-methoxyphenyl)acrylic acid
;
loop_
    _publ_author_name
    _publ_author_footnote
    _publ_author_address
    'Ruan, Banfeng' .
;
State Key Laboratory of Pharmaceutical Biotechnology
Nanjing University
Nanjing 210093
People's Republic of China
;
    'Yang, Ying' .
;
State Key Laboratory of Pharmaceutical Biotechnology
Nanjing University
Nanjing 210093
People's Republic of China
;
    'Zhu, Zhenwei' .
;
State Key Laboratory of Pharmaceutical Biotechnology
Nanjing University
Nanjing 210093
People's Republic of China
;
    'Lv, Pengcheng' .
;
State Key Laboratory of Pharmaceutical Biotechnology
Nanjing University
Nanjing 210093
People's Republic of China
;
    'Zhu, Hailiang' .
;
State Key Laboratory of Pharmaceutical Biotechnology
Nanjing University
Nanjing 210093
People's Republic of China
;
data_I
_audit_creation_method     SHELXL-97
_chemical_name_systematic
;
(<i>E</i>)-2,3-Bis(4-methoxyphenyl)acrylic acid
;
_chemical_name_common     ?
_chemical_formula_moiety     'C17 H16 O4'
_chemical_formula_sum     'C17 H16 O4'
_chemical_formula_iupac     'C17 H16 O4'
_chemical_formula_weight     284.30
_chemical_melting_point     ?
_symmetry_cell_setting     Triclinic
_symmetry_space_group_name_H-M     'P -1'
_symmetry_space_group_name_Hall     '-P 1'
loop_
    _symmetry_equiv_pos_as_xyz
    'x, y, z'
    '-x, -y, -z'
_cell_length_a     5.8690(12)
_cell_length_b     9.1480(18)
_cell_length_c     13.992(3)
_cell_angle_alpha     83.65(3)
_cell_angle_beta     85.43(3)
_cell_angle_gamma     80.92(3)
_cell_volume     735.8(3)
_cell_formula_units_Z     2
_cell_measurement_reflns_used     1625
_cell_measurement_theta_min     2.24
_cell_measurement_theta_max     24.83
_cell_measurement_temperature     298(2)
_exptl_crystal_description     Block
_exptl_crystal_colour     Colorless
_exptl_crystal_size_max     0.30
_exptl_crystal_size_mid     0.20
_exptl_crystal_size_min     0.10
_exptl_crystal_density_diffrn     1.283
_exptl_crystal_density_meas     ?
_exptl_crystal_density_method     'not measured'
_exptl_crystal_F_000     300
_exptl_absorpt_coefficient_mu     0.091
_exptl_absorpt_correction_type     'psi-scan'
_exptl_absorpt_process_details     '(North <i>et al.</i>,  1968)'
_exptl_absorpt_correction_T_min     0.9732
_exptl_absorpt_correction_T_max     0.9909
_exptl_special_details
;
;
_diffrn_ambient_temperature     298(2)
_diffrn_radiation_type     MoK\a
_diffrn_radiation_wavelength     0.71073
_diffrn_radiation_source     'fine-focus sealed tube'
_diffrn_radiation_monochromator     graphite
_diffrn_measurement_device_type     'Enraf--Nonius CAD-4'
_diffrn_measurement_method     \w/2\q
_diffrn_detector_area_resol_mean     ?
_diffrn_reflns_number     3196
_diffrn_reflns_av_R_equivalents     0.0265
_diffrn_reflns_av_sigmaI/netI     0.0443
_diffrn_reflns_theta_min     1.47
_diffrn_reflns_theta_max     25.97
_diffrn_reflns_theta_full     25.97
_diffrn_measured_fraction_theta_max     1.000
_diffrn_measured_fraction_theta_full     1.000
_diffrn_reflns_limit_h_min     0
_diffrn_reflns_limit_h_max     7
_diffrn_reflns_limit_k_min     -11
_diffrn_reflns_limit_k_max     11
_diffrn_reflns_limit_l_min     -17
_diffrn_reflns_limit_l_max     17
_diffrn_standards_number     0
_diffrn_standards_interval_count     0
_diffrn_standards_interval_time     0
_diffrn_standards_decay_%     0
_refine_special_details
;
Refinement of <i>F</i>^2^ against ALL reflections. The weighted <i>R</i>-factor
<i>wR</i> and goodness of fit <i>S</i> are based on <i>F</i>^2^, conventional
<i>R</i>-factors <i>R</i> are based on <i>F</i>, with <i>F</i> set to zero for
negative <i>F</i>^2^. The threshold expression of <i>F</i>^2^ >
\s(<i>F</i>^2^) is used only for calculating <i>R</i>-factors(gt) <i>etc</i>.
and is not relevant to the choice of reflections for refinement.
<i>R</i>-factors based on <i>F</i>^2^ are statistically about twice as large
as those based on <i>F</i>, and <i>R</i>- factors based on ALL data will be
even larger.
;
_reflns_number_total     2895
_reflns_number_gt     1779
_reflns_threshold_expression     I>2\s(I)
_refine_ls_structure_factor_coef     Fsqd
_refine_ls_matrix_type     full
_refine_ls_R_factor_all     0.0973
_refine_ls_R_factor_gt     0.0555
_refine_ls_wR_factor_gt     0.1274
_refine_ls_wR_factor_ref     0.1505
_refine_ls_goodness_of_fit_ref     1.076
_refine_ls_restrained_S_all     1.076
_refine_ls_number_reflns     2895
_refine_ls_number_parameters     194
_refine_ls_number_restraints     0
_refine_ls_hydrogen_treatment     constr
_refine_ls_weighting_scheme     calc
_refine_ls_weighting_details
          'calc w=1/[\s^2^(Fo^2^)+(0.0675P)^2^+0.024P] where P=(Fo^2^+2Fc^2^)/3'
_atom_sites_solution_hydrogens     geom
_atom_sites_solution_primary     direct
_atom_sites_solution_secondary     difmap
_refine_ls_shift/su_max     0.000
_refine_ls_shift/su_mean     0.000
_refine_diff_density_max     0.184
_refine_diff_density_min     -0.174
_refine_ls_extinction_method     'SHELXL97 (Sheldrick, 2008)'
_refine_ls_extinction_coef     0.044(7)
_refine_ls_extinction_expression
                                  'Fc^*^=kFc[1+0.001xFc^2^\l^3^/sin(2\q)]^-1/4^'
loop_
    _atom_type_symbol
    _atom_type_description
    _atom_type_scat_dispersion_real
    _atom_type_scat_dispersion_imag
    _atom_type_scat_source
    'C' 'C' 0.0033 0.0016
                         'International Tables Vol C Tables 4.2.6.8 and 6.1.1.4'
    'H' 'H' 0.0000 0.0000
                         'International Tables Vol C Tables 4.2.6.8 and 6.1.1.4'
    'O' 'O' 0.0106 0.0060
                         'International Tables Vol C Tables 4.2.6.8 and 6.1.1.4'
_computing_data_collection     'CAD-4 Software (Enraf--Nonius, 1989)'
_computing_cell_refinement     'CAD-4 Software (Enraf--Nonius, 1989)'
_computing_data_reduction     'XCAD4 (Harms & Wocadlo, 1995)'
_computing_structure_solution     'SHELXS97 (Sheldrick, 2008)'
_computing_structure_refinement     'SHELXL97 (Sheldrick, 2008)'
_computing_molecular_graphics     'SHELXTL (Sheldrick, 2008)'
_computing_publication_material     'SHELXTL (Sheldrick, 2008)'
loop_
    _atom_site_type_symbol
    _atom_site_label
    _atom_site_fract_x
    _atom_site_fract_y
    _atom_site_fract_z
    _atom_site_U_iso_or_equiv
    _atom_site_adp_type
    _atom_site_calc_flag
    _atom_site_refinement_flags
    _atom_site_occupancy
    _atom_site_disorder_assembly
    _atom_site_disorder_group
    C C1 0.7983(6) 1.3447(4) -0.0150(2) 0.0938(11) Uani d . 1 . .
    H H1A 0.6774 1.2848 -0.0132 0.141 Uiso calc R 1 . .
    H H1B 0.8108 1.3993 -0.0774 0.141 Uiso calc R 1 . .
    H H1C 0.7629 1.4130 0.0333 0.141 Uiso calc R 1 . .
    C C2 1.0269(4) 1.1661(3) 0.08912(15) 0.0505(6) Uani d . 1 . .
    C C3 0.8532(4) 1.1641(3) 0.16030(17) 0.0565(6) Uani d . 1 . .
    H H3A 0.7103 1.2225 0.1513 0.068 Uiso calc R 1 . .
    C C4 0.8905(4) 1.0754(3) 0.24524(17) 0.0548(6) Uani d . 1 . .
    H H4 0.7705 1.0752 0.2929 0.066 Uiso calc R 1 . .
    C C5 1.0983(4) 0.9870(2) 0.26254(15) 0.0423(5) Uani d . 1 . .
    C C6 1.2741(4) 0.9919(3) 0.19039(16) 0.0553(6) Uani d . 1 . .
    H H6 1.4182 0.9357 0.2001 0.066 Uiso calc R 1 . .
    C C7 1.2382(4) 1.0786(3) 0.10484(17) 0.0621(7) Uani d . 1 . .
    H H7 1.3573 1.0786 0.0568 0.074 Uiso calc R 1 . .
    C C8 1.1324(4) 0.8926(2) 0.35563(15) 0.0462(6) Uani d . 1 . .
    C C9 1.2916(4) 0.9385(3) 0.41980(16) 0.0495(6) Uani d . 1 . .
    C C10 1.0275(4) 0.7750(2) 0.38730(16) 0.0500(6) Uani d . 1 . .
    H H10 1.0582 0.7349 0.4498 0.060 Uiso calc R 1 . .
    C C11 0.8736(4) 0.6996(2) 0.34031(15) 0.0466(6) Uani d . 1 . .
    C C12 0.7562(4) 0.5977(3) 0.39652(17) 0.0563(7) Uani d . 1 . .
    H H12 0.7770 0.5821 0.4623 0.068 Uiso calc R 1 . .
    C C13 0.6106(4) 0.5188(3) 0.35884(17) 0.0577(7) Uani d . 1 . .
    H H13 0.5354 0.4505 0.3985 0.069 Uiso calc R 1 . .
    C C14 0.5767(4) 0.5414(2) 0.26176(17) 0.0495(6) Uani d . 1 . .
    C C15 0.6987(4) 0.6386(3) 0.20313(16) 0.0550(6) Uani d . 1 . .
    H H15 0.6826 0.6504 0.1370 0.066 Uiso calc R 1 . .
    C C16 0.8418(4) 0.7169(2) 0.24152(16) 0.0521(6) Uani d . 1 . .
    H H16 0.9198 0.7831 0.2013 0.063 Uiso calc R 1 . .
    C C17 0.2995(5) 0.3745(3) 0.2726(2) 0.0746(8) Uani d . 1 . .
    H H17A 0.3998 0.2948 0.3053 0.112 Uiso calc R 1 . .
    H H17B 0.2067 0.3345 0.2315 0.112 Uiso calc R 1 . .
    H H17C 0.2009 0.4283 0.3192 0.112 Uiso calc R 1 . .
    O O1 1.0108(3) 1.2517(2) 0.00292(12) 0.0753(6) Uani d . 1 . .
    O O2 1.3849(3) 1.04878(19) 0.39719(11) 0.0674(6) Uani d . 1 . .
    O O3 1.3251(3) 0.85636(19) 0.50110(11) 0.0691(6) Uani d . 1 . .
    H H3 1.4025 0.8958 0.5341 0.104 Uiso calc R 1 . .
    O O4 0.4348(3) 0.47241(18) 0.21611(12) 0.0641(5) Uani d . 1 . .
loop_
    _atom_site_aniso_label
    _atom_site_aniso_U_11
    _atom_site_aniso_U_22
    _atom_site_aniso_U_33
    _atom_site_aniso_U_12
    _atom_site_aniso_U_13
    _atom_site_aniso_U_23
    C1 0.091(2) 0.104(2) 0.074(2) 0.007(2) -0.0214(18) 0.0273(18)
    C2 0.0525(15) 0.0561(14) 0.0426(12) -0.0126(12) -0.0038(11) 0.0029(10)
    C3 0.0391(13) 0.0660(16) 0.0582(14) 0.0010(12) -0.0025(11) 0.0085(12)
    C4 0.0350(12) 0.0696(16) 0.0543(14) -0.0040(11) 0.0048(10) 0.0067(12)
    C5 0.0397(12) 0.0455(12) 0.0429(12) -0.0120(10) -0.0034(9) -0.0004(9)
    C6 0.0366(13) 0.0690(16) 0.0543(14) 0.0024(11) 0.0015(11) 0.0018(12)
    C7 0.0468(15) 0.0817(18) 0.0506(14) -0.0023(13) 0.0095(12) 0.0054(13)
    C8 0.0419(13) 0.0483(13) 0.0475(12) -0.0076(10) -0.0032(10) 0.0010(10)
    C9 0.0472(13) 0.0552(14) 0.0451(13) -0.0108(11) -0.0061(11) 0.0061(11)
    C10 0.0515(14) 0.0544(14) 0.0432(12) -0.0101(11) -0.0037(11) 0.0034(10)
    C11 0.0437(13) 0.0481(13) 0.0465(13) -0.0074(10) -0.0032(10) 0.0030(10)
    C12 0.0595(16) 0.0638(16) 0.0461(13) -0.0183(13) -0.0028(11) 0.0053(11)
    C13 0.0527(15) 0.0620(15) 0.0595(15) -0.0223(12) 0.0017(12) 0.0050(12)
    C14 0.0434(13) 0.0456(13) 0.0588(14) -0.0050(11) -0.0071(11) -0.0009(11)
    C15 0.0662(16) 0.0519(14) 0.0475(13) -0.0145(12) -0.0108(12) 0.0059(11)
    C16 0.0544(14) 0.0522(14) 0.0502(14) -0.0178(12) -0.0027(11) 0.0064(11)
    C17 0.0668(18) 0.0648(17) 0.097(2) -0.0284(15) -0.0050(16) -0.0028(15)
    O1 0.0737(13) 0.0920(14) 0.0513(10) -0.0045(11) -0.0040(9) 0.0201(9)
    O2 0.0759(12) 0.0728(12) 0.0594(11) -0.0376(10) -0.0217(9) 0.0176(9)
    O3 0.0865(14) 0.0735(12) 0.0535(10) -0.0355(10) -0.0255(9) 0.0150(9)
    O4 0.0639(11) 0.0610(11) 0.0720(11) -0.0240(9) -0.0171(9) 0.0030(9)
_geom_special_details
;
All e.s.d.'s (except the e.s.d. in the dihedral angle between two l.s. planes)
are estimated using the full covariance matrix. The cell e.s.d.'s are taken
into account individually in the estimation of e.s.d.'s in distances, angles
and torsion angles; correlations between e.s.d.'s in cell parameters are only
used when they are defined by crystal symmetry. An approximate (isotropic)
treatment of cell e.s.d.'s is used for estimating e.s.d.'s involving l.s.
planes.
;
loop_
    _geom_bond_atom_site_label_1
    _geom_bond_atom_site_label_2
    _geom_bond_site_symmetry_2
    _geom_bond_distance
    _geom_bond_publ_flag
    C1 O1 . 1.418(3) ?
    C1 H1A . 0.9600 ?
    C1 H1B . 0.9600 ?
    C1 H1C . 0.9600 ?
    C2 O1 . 1.364(3) ?
    C2 C3 . 1.368(3) ?
    C2 C7 . 1.385(3) ?
    C3 C4 . 1.375(3) ?
    C3 H3A . 0.9300 ?
    C4 C5 . 1.376(3) ?
    C4 H4 . 0.9300 ?
    C5 C6 . 1.387(3) ?
    C5 C8 . 1.490(3) ?
    C6 C7 . 1.372(3) ?
    C6 H6 . 0.9300 ?
    C7 H7 . 0.9300 ?
    C8 C10 . 1.339(3) ?
    C8 C9 . 1.482(3) ?
    C9 O2 . 1.222(3) ?
    C9 O3 . 1.303(2) ?
    C10 C11 . 1.455(3) ?
    C10 H10 . 0.9300 ?
    C11 C12 . 1.384(3) ?
    C11 C16 . 1.398(3) ?
    C12 C13 . 1.371(3) ?
    C12 H12 . 0.9300 ?
    C13 C14 . 1.377(3) ?
    C13 H13 . 0.9300 ?
    C14 O4 . 1.356(3) ?
    C14 C15 . 1.386(3) ?
    C15 C16 . 1.362(3) ?
    C15 H15 . 0.9300 ?
    C16 H16 . 0.9300 ?
    C17 O4 . 1.423(3) ?
    C17 H17A . 0.9600 ?
    C17 H17B . 0.9600 ?
    C17 H17C . 0.9600 ?
    O3 H3 . 0.8200 ?
loop_
    _geom_angle_atom_site_label_1
    _geom_angle_atom_site_label_2
    _geom_angle_atom_site_label_3
    _geom_angle_site_symmetry_1
    _geom_angle_site_symmetry_3
    _geom_angle
    _geom_angle_publ_flag
    O1 C1 H1A . . 109.5 ?
    O1 C1 H1B . . 109.5 ?
    H1A C1 H1B . . 109.5 ?
    O1 C1 H1C . . 109.5 ?
    H1A C1 H1C . . 109.5 ?
    H1B C1 H1C . . 109.5 ?
    O1 C2 C3 . . 124.8(2) ?
    O1 C2 C7 . . 116.4(2) ?
    C3 C2 C7 . . 118.8(2) ?
    C2 C3 C4 . . 119.8(2) ?
    C2 C3 H3A . . 120.1 ?
    C4 C3 H3A . . 120.1 ?
    C3 C4 C5 . . 122.6(2) ?
    C3 C4 H4 . . 118.7 ?
    C5 C4 H4 . . 118.7 ?
    C4 C5 C6 . . 117.04(19) ?
    C4 C5 C8 . . 121.03(19) ?
    C6 C5 C8 . . 121.9(2) ?
    C7 C6 C5 . . 121.0(2) ?
    C7 C6 H6 . . 119.5 ?
    C5 C6 H6 . . 119.5 ?
    C6 C7 C2 . . 120.8(2) ?
    C6 C7 H7 . . 119.6 ?
    C2 C7 H7 . . 119.6 ?
    C10 C8 C9 . . 117.8(2) ?
    C10 C8 C5 . . 126.2(2) ?
    C9 C8 C5 . . 115.95(18) ?
    O2 C9 O3 . . 122.1(2) ?
    O2 C9 C8 . . 121.2(2) ?
    O3 C9 C8 . . 116.7(2) ?
    C8 C10 C11 . . 130.8(2) ?
    C8 C10 H10 . . 114.6 ?
    C11 C10 H10 . . 114.6 ?
    C12 C11 C16 . . 116.9(2) ?
    C12 C11 C10 . . 117.9(2) ?
    C16 C11 C10 . . 125.1(2) ?
    C13 C12 C11 . . 122.4(2) ?
    C13 C12 H12 . . 118.8 ?
    C11 C12 H12 . . 118.8 ?
    C12 C13 C14 . . 119.5(2) ?
    C12 C13 H13 . . 120.3 ?
    C14 C13 H13 . . 120.3 ?
    O4 C14 C13 . . 125.2(2) ?
    O4 C14 C15 . . 115.5(2) ?
    C13 C14 C15 . . 119.3(2) ?
    C16 C15 C14 . . 120.6(2) ?
    C16 C15 H15 . . 119.7 ?
    C14 C15 H15 . . 119.7 ?
    C15 C16 C11 . . 121.2(2) ?
    C15 C16 H16 . . 119.4 ?
    C11 C16 H16 . . 119.4 ?
    O4 C17 H17A . . 109.5 ?
    O4 C17 H17B . . 109.5 ?
    H17A C17 H17B . . 109.5 ?
    O4 C17 H17C . . 109.5 ?
    H17A C17 H17C . . 109.5 ?
    H17B C17 H17C . . 109.5 ?
    C2 O1 C1 . . 118.0(2) ?
    C9 O3 H3 . . 109.5 ?
    C14 O4 C17 . . 118.3(2) ?
loop_
    _geom_torsion_atom_site_label_1
    _geom_torsion_atom_site_label_2
    _geom_torsion_atom_site_label_3
    _geom_torsion_atom_site_label_4
    _geom_torsion_site_symmetry_1
    _geom_torsion_site_symmetry_2
    _geom_torsion_site_symmetry_3
    _geom_torsion_site_symmetry_4
    _geom_torsion
    _geom_torsion_publ_flag
    O1 C2 C3 C4 . . . . -178.7(2) ?
    C7 C2 C3 C4 . . . . -0.3(4) ?
    C2 C3 C4 C5 . . . . 0.1(4) ?
    C3 C4 C5 C6 . . . . 0.9(4) ?
    C3 C4 C5 C8 . . . . 179.8(2) ?
    C4 C5 C6 C7 . . . . -1.7(4) ?
    C8 C5 C6 C7 . . . . 179.4(2) ?
    C5 C6 C7 C2 . . . . 1.5(4) ?
    O1 C2 C7 C6 . . . . 178.1(2) ?
    C3 C2 C7 C6 . . . . -0.4(4) ?
    C4 C5 C8 C10 . . . . 66.9(3) ?
    C6 C5 C8 C10 . . . . -114.2(3) ?
    C4 C5 C8 C9 . . . . -110.7(2) ?
    C6 C5 C8 C9 . . . . 68.2(3) ?
    C10 C8 C9 O2 . . . . -176.7(2) ?
    C5 C8 C9 O2 . . . . 1.1(3) ?
    C10 C8 C9 O3 . . . . 2.9(3) ?
    C5 C8 C9 O3 . . . . -179.4(2) ?
    C9 C8 C10 C11 . . . . -176.6(2) ?
    C5 C8 C10 C11 . . . . 5.9(4) ?
    C8 C10 C11 C12 . . . . -168.2(2) ?
    C8 C10 C11 C16 . . . . 14.8(4) ?
    C16 C11 C12 C13 . . . . -1.5(4) ?
    C10 C11 C12 C13 . . . . -178.8(2) ?
    C11 C12 C13 C14 . . . . -0.5(4) ?
    C12 C13 C14 O4 . . . . -178.9(2) ?
    C12 C13 C14 C15 . . . . 2.9(4) ?
    O4 C14 C15 C16 . . . . 178.3(2) ?
    C13 C14 C15 C16 . . . . -3.3(4) ?
    C14 C15 C16 C11 . . . . 1.3(4) ?
    C12 C11 C16 C15 . . . . 1.1(3) ?
    C10 C11 C16 C15 . . . . 178.2(2) ?
    C3 C2 O1 C1 . . . . -0.5(4) ?
    C7 C2 O1 C1 . . . . -178.9(2) ?
    C13 C14 O4 C17 . . . . 3.6(3) ?
    C15 C14 O4 C17 . . . . -178.2(2) ?
loop_
    _geom_hbond_atom_site_label_D
    _geom_hbond_atom_site_label_H
    _geom_hbond_atom_site_label_A
    _geom_hbond_site_symmetry_A
    _geom_hbond_distance_DH
    _geom_hbond_distance_HA
    _geom_hbond_distance_DA
    _geom_hbond_angle_DHA
    O3 H3 O2 2_876 0.82 1.80 2.608(2) 168.7
