# Supplementary material for: (E)-2,3-Bis(4-methoxy­phen­yl)acrylic acid
Source: Acta Crystallogr Sect E Struct Rep Online. 2009 Apr 2;65(Pt 5):o944. doi: 10.1107/S1600536809011751 (PMC2977645; doi:10.1107/S1600536809011751)
Supplement: Supplementary file 2 [file e-65-0o944-Isup2.hkl]

# 
# h,k,l, Fc-squared, Fo-squared, sigma(Fo-squared) and status flag 
# 
data_I
_shelx_title ' S in P-1' 
_shelx_refln_list_code          4 
_shelx_F_calc_maximum      121.55 
_exptl_crystal_F_000       300.00 
_reflns_d_resolution_high  0.8115 
 
loop_ 
 _symmetry_equiv_pos_as_xyz 
 'x, y, z' 
 '-x, -y, -z' 
 
_cell_length_a     5.8690 
_cell_length_b     9.1480 
_cell_length_c    13.9920 
_cell_angle_alpha  83.650 
_cell_angle_beta   85.430 
_cell_angle_gamma  80.920 
 
_shelx_F_squared_multiplier     1.000 
 
loop_ 
 _refln_index_h 
 _refln_index_k 
 _refln_index_l 
 _refln_F_squared_calc 
 _refln_F_squared_meas 
 _refln_F_squared_sigma 
 _refln_observed_status 
   1   0   0      396.72      515.28      4.19 o 
   2   0   0      317.30      386.79      5.20 o 
   3   0   0      125.10      136.76      3.91 o 
   4   0   0       20.85       24.62      2.36 o 
   5   0   0        2.79        3.00      1.83 o 
   6   0   0        5.78        5.97      2.04 o 
   7   0   0       40.46       44.65      4.19 o 
  -7   1   0        0.05       -2.73      2.73 o 
  -6   1   0        0.47        1.72      1.94 o 
  -5   1   0       26.08       24.91      2.68 o 
  -4   1   0       17.63       19.10      2.23 o 
  -3   1   0       29.06       31.05      2.12 o 
  -2   1   0      192.27      246.00      4.37 o 
  -1   1   0     1973.07     2192.93     41.91 o 
   0   1   0      437.18      388.49      4.33 o 
   1   1   0      871.23      920.53      5.98 o 
   2   1   0        3.16        2.55      0.77 o 
   3   1   0       55.55       60.99      2.68 o 
   4   1   0        6.65        5.78      1.25 o 
   5   1   0      127.98      133.65      5.84 o 
   6   1   0        0.18        3.08      2.10 o 
   7   1   0        0.14       -0.58      2.65 o 
  -6   2   0        0.45       -1.03      1.83 o 
  -5   2   0        2.43        3.69      1.75 o 
  -4   2   0       75.50       77.15      4.17 o 
  -3   2   0       47.05       68.24      3.19 o 
  -2   2   0      154.75      201.31      4.29 o 
  -1   2   0    10543.67    11280.34    124.04 o 
   0   2   0      647.83      568.63     22.46 o 
   1   2   0       22.33       20.15      1.17 o 
   2   2   0      140.90      119.14      3.14 o 
   3   2   0        0.01        0.42      0.93 o 
   4   2   0        0.33        0.13      1.06 o 
   5   2   0       47.96       48.56      3.48 o 
   6   2   0      369.99      389.64     10.63 o 
   7   2   0        0.67       -0.58      2.55 o 
  -6   3   0        6.97        3.26      2.31 o 
  -5   3   0        0.02        0.88      1.67 o 
  -4   3   0        0.86        0.53      1.30 o 
  -3   3   0       33.39       40.63      2.71 o 
  -2   3   0     2174.61     2383.85     16.29 o 
  -1   3   0      119.24      113.54      3.11 o 
   0   3   0       32.12       31.38      1.12 o 
   1   3   0       55.05       52.84      2.02 o 
   2   3   0        7.17        6.26      1.06 o 
   3   3   0        1.22        3.10      1.01 o 
   4   3   0       33.46       37.47      2.71 o 
   5   3   0      293.22      315.56      8.49 o 
   6   3   0       57.74       51.93      4.94 o 
   7   3   0        0.61        2.36      2.23 o 
  -6   4   0        1.03       -0.88      2.07 o 
  -5   4   0        1.85        1.64      1.94 o 
  -4   4   0        0.07        2.86      0.98 o 
  -3   4   0        0.01        0.32      1.22 o 
  -2   4   0      534.00      481.02      8.12 o 
  -1   4   0        1.29        0.90      0.98 o 
   0   4   0       21.52       20.20      1.03 o 
   1   4   0        0.04        0.90      0.64 o 
   2   4   0      747.89      776.47      9.51 o 
   3   4   0        5.32        8.62      1.35 o 
   4   4   0        7.77        7.74      1.80 o 
   5   4   0      191.05      175.54      6.83 o 
   6   4   0       27.59       25.81      3.61 o 
   7   4   0        0.32       -2.49      2.49 o 
  -5   5   0        5.01        3.61      2.47 o 
  -4   5   0        5.59        5.94      1.86 o 
  -3   5   0      140.80      150.35      5.39 o 
  -2   5   0       46.37       51.78      2.97 o 
  -1   5   0      142.24      128.16      4.36 o 
   0   5   0       48.13       47.79      2.85 o 
   1   5   0        7.35        7.37      1.25 o 
   2   5   0       47.70       45.84      2.68 o 
   3   5   0        0.08        0.29      1.19 o 
   4   5   0      587.77      576.51     10.94 o 
   5   5   0        1.53        3.42      1.35 o 
   6   5   0        8.37        5.70      2.68 o 
  -5   6   0        2.96        0.85      1.91 o 
  -4   6   0        0.13        4.03      1.83 o 
  -3   6   0       35.09       32.90      3.08 o 
  -2   6   0       13.79       13.74      1.88 o 
  -1   6   0       25.70       23.80      2.49 o 
   0   6   0        3.56        4.33      0.94 o 
   1   6   0       39.89       41.48      2.65 o 
   2   6   0       63.31       61.59      3.37 o 
   3   6   0       99.70       97.05      4.49 o 
   4   6   0      116.87      124.14      5.55 o 
   5   6   0        2.93        3.69      2.02 o 
   6   6   0        0.47        1.64      2.02 o 
  -4   7   0       13.93       16.18      2.68 o 
  -3   7   0       12.27       12.25      2.68 o 
  -2   7   0        3.21        1.78      1.70 o 
  -1   7   0       15.44       10.96      1.91 o 
   0   7   0        2.81        4.22      1.15 o 
   1   7   0       28.67       22.37      2.26 o 
   2   7   0       27.01       32.07      2.73 o 
   3   7   0      333.06      327.72      8.55 o 
   4   7   0        6.29        0.21      2.49 o 
   5   7   0        1.27        1.01      2.10 o 
   6   7   0        0.01       -2.52      2.52 o 
  -4   8   0        2.99        4.46      2.36 o 
  -3   8   0        3.26        2.84      2.17 o 
  -2   8   0       27.93       28.31      3.21 o 
  -1   8   0        0.01        1.46      1.54 o 
   0   8   0        3.71        4.69      1.15 o 
   1   8   0        2.20        1.35      1.70 o 
   2   8   0       92.64       89.45      4.94 o 
   3   8   0       21.47       26.08      2.89 o 
   4   8   0        1.46        4.80      1.59 o 
   5   8   0        0.95        4.11      1.72 o 
  -3   9   0        1.77       -1.46      2.39 o 
  -2   9   0        3.84        3.66      2.07 o 
  -1   9   0        0.11       -0.48      1.94 o 
   0   9   0        7.92        8.19      1.58 o 
   1   9   0        0.90        1.35      1.64 o 
   2   9   0       74.89       72.38      4.83 o 
   3   9   0       21.59       21.33      3.02 o 
   4   9   0        4.22       10.77      2.25 o 
   5   9   0        4.15        6.63      2.41 o 
  -2  10   0        0.03       -2.73      2.73 o 
  -1  10   0        0.20        0.82      1.99 o 
   0  10   0        0.48        2.72      1.38 o 
   1  10   0       50.31       61.27      4.72 o 
   2  10   0        5.42        6.87      2.28 o 
   3  10   0        3.75        5.57      2.49 o 
   4  10   0        0.61       -2.10      2.31 o 
   0  11   0        3.84        5.20      2.56 o 
   1  11   0        3.40        5.36      2.63 o 
   2  11   0        1.74        2.71      1.88 o 
  -2 -11   1        0.56       -2.76      2.76 o 
  -1 -11   1        3.60        4.51      2.49 o 
  -4 -10   1        0.16        0.61      2.15 o 
  -3 -10   1        0.79        2.55      2.02 o 
  -2 -10   1        4.96        5.09      2.20 o 
  -1 -10   1       17.98       20.77      3.16 o 
   0 -10   1       13.59       20.15      2.06 o 
   1 -10   1       27.80       29.95      3.55 o 
   2 -10   1        0.58       -2.17      2.17 o 
  -5  -9   1        2.59        1.51      2.68 o 
  -4  -9   1        4.95        7.08      2.63 o 
  -3  -9   1        0.99        0.00      2.20 o 
  -2  -9   1        6.15        5.83      2.15 o 
  -1  -9   1        5.98        2.73      1.94 o 
   0  -9   1        0.19       -0.05      1.62 o 
   1  -9   1       29.40       34.30      3.79 o 
   2  -9   1       40.81       41.79      4.40 o 
   3  -9   1        0.61        2.07      2.07 o 
  -5  -8   1        4.62        5.83      1.99 o 
  -4  -8   1        1.54        3.18      1.59 o 
  -3  -8   1       67.24       65.32      4.46 o 
  -2  -8   1       93.07       89.11      4.83 o 
  -1  -8   1        9.48        9.79      1.99 o 
   0  -8   1        0.54        0.89      1.49 o 
   1  -8   1       30.28       24.54      3.18 o 
   2  -8   1       14.02       13.61      2.71 o 
   3  -8   1        0.13        3.13      1.80 o 
   4  -8   1        0.21        2.39      2.10 o 
  -6  -7   1        2.63        5.65      2.10 o 
  -5  -7   1        4.61        7.37      2.04 o 
  -4  -7   1       12.72        8.54      2.60 o 
  -3  -7   1       26.95       29.63      3.10 o 
  -2  -7   1       47.77       42.46      3.26 o 
  -1  -7   1        7.86        7.16      1.83 o 
   0  -7   1        1.50        0.92      1.01 o 
   1  -7   1        2.50        4.48      1.46 o 
   2  -7   1        9.44       11.99      2.07 o 
   3  -7   1        1.38       -1.14      2.04 o 
   4  -7   1        1.22        4.27      2.12 o 
  -6  -6   1        0.02        0.00      2.36 o 
  -5  -6   1        7.91        2.33      2.20 o 
  -4  -6   1       34.20       34.54      3.45 o 
  -3  -6   1       10.51        9.12      1.80 o 
  -2  -6   1       23.92       27.03      2.26 o 
  -1  -6   1       53.16       48.23      3.00 o 
   0  -6   1       78.61       79.40      4.00 o 
   1  -6   1        0.12        2.12      1.01 o 
   2  -6   1        8.31        6.52      2.04 o 
   3  -6   1       31.02       34.38      3.34 o 
   4  -6   1       16.55       12.89      2.25 o 
   5  -6   1        1.70        0.56      2.12 o 
  -6  -5   1        0.51       -1.06      2.07 o 
  -5  -5   1       50.92       54.11      4.17 o 
  -4  -5   1        0.04        1.25      1.70 o 
  -3  -5   1       83.39       79.40      3.85 o 
  -2  -5   1       21.75       17.48      1.67 o 
  -1  -5   1        2.82        2.52      0.95 o 
   0  -5   1        0.00        0.18      0.59 o 
   1  -5   1      112.37      112.22      3.99 o 
   2  -5   1        4.24        3.50      1.56 o 
   3  -5   1       51.69       45.46      3.50 o 
   4  -5   1       53.93       55.38      4.03 o 
   5  -5   1        2.80        1.03      1.96 o 
  -6  -4   1        4.36        3.77      2.41 o 
  -5  -4   1       19.15       21.43      2.76 o 
  -4  -4   1       56.13       55.68      3.50 o 
  -3  -4   1      435.80      454.32      8.18 o 
  -2  -4   1       48.55       53.39      2.60 o 
  -1  -4   1       49.06       50.69      2.34 o 
   0  -4   1        1.76        2.43      0.85 o 
   1  -4   1       54.13       55.55      2.52 o 
   2  -4   1       10.38       12.12      1.56 o 
   3  -4   1        1.95        1.70      1.30 o 
   4  -4   1        0.14        4.03      1.19 o 
   5  -4   1        1.89        1.67      1.67 o 
   6  -4   1        7.10        2.89      2.41 o 
  -7  -3   1       10.37       10.16      2.81 o 
  -6  -3   1       27.98       28.46      3.87 o 
  -5  -3   1        2.98        6.23      2.10 o 
  -4  -3   1        3.25        2.60      1.46 o 
  -3  -3   1       28.86       28.47      2.20 o 
  -2  -3   1      176.63      178.34      4.21 o 
  -1  -3   1       41.81       43.71      1.89 o 
   0  -3   1      470.00      425.95     11.45 o 
   1  -3   1        8.68        9.81      1.14 o 
   2  -3   1        0.04        1.67      0.90 o 
   3  -3   1       13.12       14.01      1.78 o 
   4  -3   1        0.56        2.63      1.25 o 
   5  -3   1        2.76        3.29      1.99 o 
   6  -3   1        3.17        3.00      2.28 o 
  -7  -2   1        0.58        2.97      2.68 o 
  -6  -2   1       44.35       47.79      4.64 o 
  -5  -2   1       32.44       40.49      3.10 o 
  -4  -2   1       51.66       52.66      3.11 o 
  -3  -2   1        2.02        1.30      0.85 o 
  -2  -2   1       28.33       28.82      1.67 o 
  -1  -2   1        1.07       -0.05      0.53 o 
   0  -2   1        3.69        3.77      0.47 o 
   1  -2   1      187.57      168.96      3.31 o 
   2  -2   1      170.49      183.90      4.15 o 
   3  -2   1      230.11      287.21      6.13 o 
   4  -2   1        0.19        1.91      1.46 o 
   5  -2   1        5.24        4.93      2.12 o 
   6  -2   1        8.01        8.22      2.76 o 
  -7  -1   1       32.00       29.31      4.32 o 
  -6  -1   1       11.71       10.95      2.94 o 
  -5  -1   1        3.47        6.76      1.78 o 
  -4  -1   1        2.73        2.86      1.33 o 
  -3  -1   1       32.60       31.77      1.99 o 
  -2  -1   1        0.94        0.56      0.61 o 
  -1  -1   1     1086.71     1178.89      7.14 o 
   0  -1   1      679.62      592.95      3.53 o 
   1  -1   1     1079.73     1179.61      7.44 o 
   2  -1   1       22.41       22.80      1.38 o 
   3  -1   1        4.23        4.27      1.11 o 
   4  -1   1      142.26      164.05      5.34 o 
   5  -1   1       11.06        9.92      1.99 o 
   6  -1   1        1.44        3.69      1.54 o 
   7  -1   1        4.60        6.71      2.65 o 
  -7   0   1        0.29        0.61      2.47 o 
  -6   0   1        3.26        4.83      2.23 o 
  -5   0   1      131.82      123.91      5.50 o 
  -4   0   1      290.55      297.36      7.01 o 
  -3   0   1       70.78       71.92      2.92 o 
  -2   0   1       52.51       52.09      2.05 o 
  -1   0   1     1127.85     1285.52     29.78 o 
   0   0   1      206.03      187.11      1.18 o 
   1   0   1      826.37      912.16      5.81 o 
   2   0   1      599.57      693.60      7.00 o 
   3   0   1       10.45       10.42      1.38 o 
   4   0   1       24.15       26.29      2.33 o 
   5   0   1       14.03       15.38      2.36 o 
   6   0   1        0.00       -0.95      2.12 o 
   7   0   1        0.70       -2.71      2.71 o 
  -6   1   1        0.00        0.98      1.56 o 
  -5   1   1       45.48       41.05      3.42 o 
  -4   1   1      194.30      195.25      5.91 o 
  -3   1   1       19.12       18.65      1.83 o 
  -2   1   1      192.10      205.38      4.05 o 
  -1   1   1     2783.54     3027.53     51.51 o 
   0   1   1       21.74       23.30      0.60 o 
   1   1   1      151.21      150.55      2.43 o 
   2   1   1      237.82      235.87      4.09 o 
   3   1   1      151.18      194.26      4.63 o 
   4   1   1       87.95       98.75      4.09 o 
   5   1   1        9.19       12.01      2.15 o 
   6   1   1        7.95        4.69      2.78 o 
   7   1   1        1.13        3.21      2.25 o 
  -6   2   1       15.54       14.51      2.49 o 
  -5   2   1        7.25       10.53      2.23 o 
  -4   2   1       26.84       24.14      2.39 o 
  -3   2   1      100.58      106.47      3.80 o 
  -2   2   1      128.18      152.87      3.80 o 
  -1   2   1     2702.12     2628.79     54.72 o 
   0   2   1     2897.38     2466.38     88.07 o 
   1   2   1     5798.11     5649.38     78.00 o 
   2   2   1      131.15      170.32      3.73 o 
   3   2   1       12.12       13.53      1.38 o 
   4   2   1        1.29        1.72      1.22 o 
   5   2   1       34.09       32.32      3.16 o 
   6   2   1       28.99       35.26      4.14 o 
   7   2   1        0.02        2.92      2.33 o 
  -6   3   1       17.44       15.30      3.16 o 
  -5   3   1        0.22        0.88      1.67 o 
  -4   3   1       16.88       16.07      2.20 o 
  -3   3   1        0.42        0.00      1.11 o 
  -2   3   1      306.27      290.02      5.82 o 
  -1   3   1        5.48        4.99      1.06 o 
   0   3   1       73.27       69.20      1.57 o 
   1   3   1     1095.95      989.24      8.56 o 
   2   3   1       58.00       72.51      2.68 o 
   3   3   1      160.56      161.49      4.58 o 
   4   3   1        1.13       -0.29      1.19 o 
   5   3   1        1.65        3.24      2.17 o 
   6   3   1       12.46        8.59      3.21 o 
   7   3   1        3.42        4.72      2.36 o 
  -6   4   1        0.03       -0.58      1.96 o 
  -5   4   1        1.24        0.00      2.02 o 
  -4   4   1        7.68        8.06      1.94 o 
  -3   4   1       63.87       62.49      3.66 o 
  -2   4   1        5.53        1.83      1.43 o 
  -1   4   1      208.07      195.77      4.64 o 
   0   4   1       97.93       94.22      4.15 o 
   1   4   1        0.19        2.55      0.64 o 
   2   4   1       57.90       52.63      2.68 o 
   3   4   1       45.95       42.07      2.49 o 
   4   4   1        0.32        1.43      1.54 o 
   5   4   1      165.48      150.42      6.25 o 
   6   4   1       59.41       53.29      4.80 o 
   7   4   1       22.93       19.28      3.74 o 
  -5   5   1        0.02       -1.56      2.02 o 
  -4   5   1        3.25        2.12      1.78 o 
  -3   5   1        1.90        1.06      1.72 o 
  -2   5   1      174.93      177.50      5.37 o 
  -1   5   1      119.47      120.88      4.12 o 
   0   5   1       61.31       71.13      6.66 o 
   1   5   1       23.09       23.16      1.75 o 
   2   5   1      271.18      270.03      6.05 o 
   3   5   1        0.01       -1.25      1.25 o 
   4   5   1       48.51       51.27      3.85 o 
   5   5   1        6.30        5.73      2.31 o 
   6   5   1       23.55       25.28      3.47 o 
  -5   6   1        0.87        1.41      2.07 o 
  -4   6   1       51.80       48.69      4.17 o 
  -3   6   1        9.17       10.16      1.86 o 
  -2   6   1        3.41        6.26      1.51 o 
  -1   6   1        0.32        1.49      1.01 o 
   0   6   1        0.00        0.87      0.95 o 
   1   6   1       30.03       28.28      2.20 o 
   2   6   1       50.93       54.20      3.21 o 
   3   6   1        0.22       -0.16      1.70 o 
   4   6   1       58.19       49.26      3.98 o 
   5   6   1       36.01       30.43      3.37 o 
   6   6   1        0.33        2.73      2.07 o 
  -4   7   1       12.71       10.34      2.94 o 
  -3   7   1        1.92        5.44      1.75 o 
  -2   7   1        0.02        1.78      1.41 o 
  -1   7   1       15.96       18.99      2.20 o 
   0   7   1        4.30        3.68      0.99 o 
   1   7   1       22.06       23.16      2.28 o 
   2   7   1        7.54       10.37      1.78 o 
   3   7   1       61.87       55.31      4.01 o 
   4   7   1       32.50       32.71      3.34 o 
   5   7   1       16.53       17.40      2.76 o 
   6   7   1        0.73       -2.04      2.23 o 
  -4   8   1        0.87        0.58      2.44 o 
  -3   8   1        2.67        2.31      2.31 o 
  -2   8   1        0.12       -0.69      1.72 o 
  -1   8   1        1.28        1.86      1.38 o 
   0   8   1        1.00        0.77      1.06 o 
   1   8   1        0.29        0.95      1.38 o 
   2   8   1       29.41       28.10      3.32 o 
   3   8   1       44.97       47.87      3.90 o 
   4   8   1        2.83        1.19      1.75 o 
   5   8   1        1.55        3.82      1.80 o 
  -3   9   1        5.93        3.21      2.76 o 
  -2   9   1        4.72        2.86      2.02 o 
  -1   9   1        0.08        0.00      1.64 o 
   0   9   1        1.13        2.28      1.28 o 
   1   9   1       46.53       51.74      4.22 o 
   2   9   1      107.72      106.11      5.63 o 
   3   9   1        3.30        5.12      1.72 o 
   4   9   1        3.25        3.74      1.88 o 
   5   9   1        0.90        0.61      2.47 o 
  -2  10   1        0.09        1.19      2.02 o 
  -1  10   1        0.10        1.38      2.12 o 
   0  10   1        1.76        1.77      2.36 o 
   1  10   1        0.40       -0.77      2.49 o 
   2  10   1        0.02        0.80      1.64 o 
   3  10   1        0.20        0.82      2.10 o 
   4  10   1        0.24        0.90      2.12 o 
   0  11   1       29.25       32.77      3.07 o 
   1  11   1       15.24       16.84      3.34 o 
   2  11   1        4.66        3.00      2.60 o 
  -3 -10   2        4.45        4.03      2.15 o 
  -2 -10   2        0.01        0.82      2.07 o 
  -1 -10   2        0.37        2.15      1.78 o 
   0 -10   2       13.18       15.62      2.18 o 
   1 -10   2        2.30        1.43      2.17 o 
  -4  -9   2        2.91        1.94      2.57 o 
  -3  -9   2        9.41        8.38      2.60 o 
  -2  -9   2       31.05       35.84      3.42 o 
  -1  -9   2       11.81       14.43      2.44 o 
   0  -9   2       15.48       18.96      2.12 o 
   1  -9   2        7.92        7.66      2.44 o 
   2  -9   2       37.75       41.10      4.43 o 
   3  -9   2        0.01        0.61      2.23 o 
  -5  -8   2       13.52       13.90      3.13 o 
  -4  -8   2        3.98        4.24      2.36 o 
  -3  -8   2       34.30       40.14      3.37 o 
  -2  -8   2        0.45       -0.61      1.49 o 
  -1  -8   2       16.61       19.66      2.76 o 
   0  -8   2        8.91        7.14      1.54 o 
   1  -8   2       24.21       19.90      3.13 o 
   2  -8   2        5.99        4.69      2.84 o 
   3  -8   2        0.07        3.95      1.78 o 
   4  -8   2        2.77        1.80      2.23 o 
  -6  -7   2        0.03       -1.22      2.02 o 
  -5  -7   2        0.99       -2.33      2.33 o 
  -4  -7   2        0.28        0.45      1.59 o 
  -3  -7   2       71.92       66.39      4.06 o 
  -2  -7   2        1.86        2.68      1.35 o 
  -1  -7   2        0.70       -0.34      1.30 o 
   0  -7   2        0.00        1.02      0.71 o 
   1  -7   2       59.17       48.73      3.64 o 
   2  -7   2       28.71       31.12      3.24 o 
   3  -7   2        3.52        3.26      1.75 o 
   4  -7   2        1.66        4.32      1.83 o 
  -6  -6   2        8.65        9.07      2.97 o 
  -5  -6   2        0.01        0.95      1.62 o 
  -4  -6   2      181.54      167.86      6.25 o 
  -3  -6   2       14.42       18.09      2.23 o 
  -2  -6   2       14.75       10.16      1.57 o 
  -1  -6   2        0.04       -0.58      1.01 o 
   0  -6   2      226.14      218.09      8.34 o 
   1  -6   2       43.19       42.17      2.87 o 
   2  -6   2        0.20       -0.69      1.38 o 
   3  -6   2        4.63        7.13      2.04 o 
   4  -6   2        5.92        9.18      2.07 o 
   5  -6   2        0.75        0.00      2.10 o 
  -6  -5   2        2.07        0.53      2.02 o 
  -5  -5   2       27.81       24.43      3.10 o 
  -4  -5   2       36.37       31.07      3.10 o 
  -3  -5   2       21.74       21.17      2.12 o 
  -2  -5   2       29.30       24.23      2.07 o 
  -1  -5   2      173.56      163.66      4.68 o 
   0  -5   2       27.25       28.10      3.91 o 
   1  -5   2       45.72       40.37      2.68 o 
   2  -5   2        2.37        2.25      1.30 o 
   3  -5   2        3.63        5.38      1.70 o 
   4  -5   2       14.84       10.82      2.33 o 
   5  -5   2        0.00       -1.56      2.12 o 
  -6  -4   2        1.24       -0.77      2.39 o 
  -5  -4   2      182.11      192.23      7.02 o 
  -4  -4   2       21.24       21.62      2.39 o 
  -3  -4   2       41.68       49.92      2.95 o 
  -2  -4   2        6.84        6.82      1.14 o 
  -1  -4   2      435.91      451.80      6.96 o 
   0  -4   2      650.43      642.68     16.77 o 
   1  -4   2       69.83       72.11      2.95 o 
   2  -4   2       71.13       73.26      3.29 o 
   3  -4   2       43.75       47.53      3.00 o 
   4  -4   2        6.99        6.63      2.17 o 
   5  -4   2        1.27        0.72      1.49 o 
   6  -4   2       15.83       14.91      3.00 o 
  -7  -3   2        4.89        7.90      2.71 o 
  -6  -3   2       50.48       41.39      4.17 o 
  -5  -3   2       62.48       61.97      4.06 o 
  -4  -3   2       14.22       14.35      2.15 o 
  -3  -3   2      765.21      823.36     10.65 o 
  -2  -3   2        0.01       -0.37      0.85 o 
  -1  -3   2      185.51      190.28      3.97 o 
   0  -3   2       62.08       64.81      1.63 o 
   1  -3   2      198.12      191.89      4.16 o 
   2  -3   2       13.09       17.72      1.59 o 
   3  -3   2       38.03       33.83      2.52 o 
   4  -3   2        3.53        3.53      1.64 o 
   5  -3   2       20.17       17.27      2.92 o 
   6  -3   2        0.01       -2.41      2.41 o 
  -7  -2   2        3.11        5.70      2.57 o 
  -6  -2   2      115.71      127.54      6.32 o 
  -5  -2   2        1.10       -1.86      1.86 o 
  -4  -2   2        0.98        0.74      1.17 o 
  -3  -2   2      270.00      307.31      6.19 o 
  -2  -2   2     1744.20     1894.67     13.16 o 
  -1  -2   2       10.00        8.68      0.85 o 
   0  -2   2      210.89      201.14      8.45 o 
   1  -2   2     1025.11      997.44      8.36 o 
   2  -2   2       65.79       68.93      2.60 o 
   3  -2   2        4.12        4.56      1.25 o 
   4  -2   2        5.42       11.35      1.72 o 
   5  -2   2       45.60       55.64      3.58 o 
   6  -2   2        5.35        0.53      2.23 o 
  -7  -1   2       37.75       30.32      4.99 o 
  -6  -1   2        1.39       -0.98      2.33 o 
  -5  -1   2       48.89       51.96      3.53 o 
  -4  -1   2       64.40       75.31      3.56 o 
  -3  -1   2      141.71      161.50      4.36 o 
  -2  -1   2       22.26       25.71      1.57 o 
  -1  -1   2        0.67       -0.58      0.58 o 
   0  -1   2     3879.57     3331.04     35.70 o 
   1  -1   2      469.10      442.72      4.84 o 
   2  -1   2      181.70      219.70      4.24 o 
   3  -1   2      828.24     1014.36     11.13 o 
   4  -1   2        9.08        9.36      1.75 o 
   5  -1   2        7.53        8.62      1.99 o 
   6  -1   2        4.39        4.93      2.28 o 
  -7   0   2       29.09       30.08      4.24 o 
  -6   0   2       42.80       42.93      4.17 o 
  -5   0   2      201.01      207.43      6.91 o 
  -4   0   2       64.50       68.39      3.56 o 
  -3   0   2      161.41      187.35      4.68 o 
  -2   0   2        7.83        7.80      1.01 o 
  -1   0   2      145.92      154.22      2.70 o 
   0   0   2     1144.83      897.08     15.38 o 
   1   0   2      109.07      115.04      2.24 o 
   2   0   2       11.23       12.42      1.11 o 
   3   0   2      785.13      948.31     10.33 o 
   4   0   2      384.82      457.94      8.51 o 
   5   0   2        0.00       -1.54      1.54 o 
   6   0   2        4.35        3.58      2.47 o 
   7   0   2        1.35       -0.90      2.47 o 
  -6   1   2        6.78       10.82      2.41 o 
  -5   1   2       92.20       83.00      4.81 o 
  -4   1   2       30.57       34.60      2.68 o 
  -3   1   2        8.35        7.56      1.35 o 
  -2   1   2      161.19      181.77      3.94 o 
  -1   1   2    14773.47    17428.56    152.08 o 
   0   1   2      428.27      365.48      2.50 o 
   1   1   2      513.07      537.71      4.95 o 
   2   1   2      364.42      383.13      5.34 o 
   3   1   2      849.75      940.76     10.29 o 
   4   1   2       27.24       28.84      2.44 o 
   5   1   2        5.52        9.10      1.70 o 
   6   1   2        4.61        0.24      2.33 o 
   7   1   2        0.09       -2.84      2.84 o 
  -6   2   2        0.24       -2.52      2.52 o 
  -5   2   2       17.81       14.88      2.81 o 
  -4   2   2       64.63       68.30      3.64 o 
  -3   2   2       11.17        9.23      1.56 o 
  -2   2   2       78.70       80.77      2.95 o 
  -1   2   2      221.28      196.59      3.69 o 
   0   2   2     3801.86     3308.44     89.06 o 
   1   2   2     3809.68     3740.57     63.68 o 
   2   2   2      586.12      580.06      6.98 o 
   3   2   2      165.45      183.97      4.71 o 
   4   2   2        2.38        2.44      1.56 o 
   5   2   2        6.04        7.64      1.64 o 
   6   2   2        5.83       10.61      2.41 o 
   7   2   2        5.33        4.08      2.89 o 
  -6   3   2        2.57        0.82      2.28 o 
  -5   3   2        3.59        3.34      1.78 o 
  -4   3   2       13.17       14.56      2.28 o 
  -3   3   2       15.84       16.21      1.96 o 
  -2   3   2     3011.27     3171.33     19.23 o 
  -1   3   2       90.90       86.29      2.82 o 
   0   3   2      380.07      343.68     11.94 o 
   1   3   2      147.85      153.71      3.41 o 
   2   3   2      448.56      469.56      6.76 o 
   3   3   2        0.01        0.82      0.85 o 
   4   3   2        0.09        0.45      1.19 o 
   5   3   2      269.96      261.70      7.88 o 
   6   3   2        9.79        7.43      2.57 o 
   7   3   2        5.65        7.96      3.02 o 
  -6   4   2        0.12       -1.88      1.88 o 
  -5   4   2        4.40        3.85      2.17 o 
  -4   4   2        0.23        1.94      1.33 o 
  -3   4   2      332.81      340.47      7.76 o 
  -2   4   2        1.20        2.12      1.35 o 
  -1   4   2      137.76      137.92      3.91 o 
   0   4   2        1.73        2.13      0.62 o 
   1   4   2       11.13       14.48      1.43 o 
   2   4   2      643.88      641.96      8.71 o 
   3   4   2        0.13       -0.40      1.01 o 
   4   4   2       45.70       39.65      3.10 o 
   5   4   2       60.66       66.38      4.33 o 
   6   4   2       59.07       62.42      4.91 o 
   7   4   2        7.00        7.53      2.97 o 
  -5   5   2        4.55        3.66      2.07 o 
  -4   5   2        0.00        2.36      1.38 o 
  -3   5   2      230.81      215.72      6.68 o 
  -2   5   2      102.74      103.73      4.28 o 
  -1   5   2       81.62       79.39      3.29 o 
   0   5   2        1.08        0.93      0.69 o 
   1   5   2       24.76       27.22      2.07 o 
   2   5   2       92.75       82.67      3.56 o 
   3   5   2        5.54        5.78      1.46 o 
   4   5   2      380.65      380.23      8.85 o 
   5   5   2       76.50       76.48      4.78 o 
   6   5   2        9.47        3.87      3.00 o 
  -5   6   2        0.37        2.28      2.15 o 
  -4   6   2       43.42       39.51      3.90 o 
  -3   6   2       21.43       20.32      2.92 o 
  -2   6   2        4.75        4.46      1.70 o 
  -1   6   2        2.60        3.45      1.14 o 
   0   6   2        1.58        1.01      0.82 o 
   1   6   2      141.59      142.12      4.84 o 
   2   6   2       10.31        9.31      1.54 o 
   3   6   2      368.21      374.95      8.48 o 
   4   6   2       41.17       42.32      3.66 o 
   5   6   2        1.31        1.38      1.86 o 
   6   6   2        1.29        1.35      2.39 o 
  -4   7   2       34.80       29.34      3.71 o 
  -3   7   2        0.03       -1.38      1.78 o 
  -2   7   2        0.33        2.78      1.41 o 
  -1   7   2        0.33        0.53      1.11 o 
   0   7   2        0.11        1.23      0.99 o 
   1   7   2       49.56       51.35      3.32 o 
   2   7   2       27.60       28.07      2.63 o 
   3   7   2      103.02      107.29      4.94 o 
   4   7   2       55.96       50.82      3.82 o 
   5   7   2        0.02       -1.75      2.10 o 
   6   7   2        0.50        6.39      1.83 o 
  -4   8   2        1.67        4.16      2.33 o 
  -3   8   2        0.23       -0.53      1.75 o 
  -2   8   2        1.93        0.90      1.54 o 
  -1   8   2        0.30        0.82      1.30 o 
   0   8   2        0.00       -0.04      0.85 o 
   1   8   2        7.92        4.40      2.04 o 
   2   8   2      189.96      195.35      6.81 o 
   3   8   2       11.51       12.60      2.28 o 
   4   8   2        0.53        0.95      1.99 o 
   5   8   2        0.19       -0.53      1.96 o 
  -3   9   2        8.98        7.90      2.73 o 
  -2   9   2        4.67        6.55      2.65 o 
  -1   9   2        0.05       -1.83      1.83 o 
   0   9   2        0.74        0.27      1.15 o 
   1   9   2       25.81       20.96      3.13 o 
   2   9   2       39.10       43.14      3.74 o 
   3   9   2        0.26       -0.48      1.64 o 
   4   9   2        0.63        0.27      1.86 o 
   5   9   2        0.23        0.61      2.33 o 
  -2  10   2        2.52        3.58      2.41 o 
  -1  10   2        0.78        1.11      2.10 o 
   0  10   2        0.81        0.83      1.96 o 
   1  10   2       80.03       84.96      5.73 o 
   2  10   2       10.54        6.55      2.81 o 
   3  10   2        0.18        0.56      1.83 o 
   4  10   2        1.32        1.78      1.62 o 
   0  11   2       19.64       24.58      2.58 o 
   1  11   2        3.57        2.36      2.84 o 
   2  11   2        1.72        3.87      2.20 o 
  -3 -10   3        0.01       -1.49      2.07 o 
  -2 -10   3        2.24        5.89      1.88 o 
  -1 -10   3       14.11       13.71      3.02 o 
   0 -10   3        4.63        7.90      1.63 o 
   1 -10   3        2.05        1.75      2.25 o 
  -4  -9   3       11.45       13.98      2.44 o 
  -3  -9   3        5.14       13.31      2.25 o 
  -2  -9   3        2.45        0.74      2.04 o 
  -1  -9   3        2.86        3.34      1.96 o 
   0  -9   3       13.58       11.66      4.35 o 
   1  -9   3       20.48       29.39      3.47 o 
   2  -9   3        0.01       -2.25      2.25 o 
   3  -9   3        3.33        1.51      2.55 o 
  -5  -8   3        2.91        0.29      2.68 o 
  -4  -8   3       26.56       27.43      3.66 o 
  -3  -8   3        5.94        9.23      2.02 o 
  -2  -8   3       62.15       62.16      4.27 o 
  -1  -8   3       28.54       27.70      3.10 o 
   0  -8   3       29.54       29.51      2.14 o 
   1  -8   3      263.42      280.70      8.70 o 
   2  -8   3       37.31       29.50      3.56 o 
   3  -8   3        0.01        0.53      1.51 o 
  -5  -7   3        0.32       -1.59      2.17 o 
  -4  -7   3       13.55       12.94      2.36 o 
  -3  -7   3        9.22        3.47      1.86 o 
  -2  -7   3        0.18       -1.75      1.75 o 
  -1  -7   3       23.52       20.93      2.60 o 
   0  -7   3       11.77       11.80      1.87 o 
   1  -7   3      134.00      148.11      5.74 o 
   2  -7   3       37.98       31.52      3.37 o 
   3  -7   3        0.29       -1.43      1.75 o 
   4  -7   3        1.53        1.38      1.99 o 
  -6  -6   3        0.14       -1.17      2.39 o 
  -5  -6   3        3.83        7.13      1.67 o 
  -4  -6   3       13.99       16.07      2.55 o 
  -3  -6   3       63.53       53.43      3.48 o 
  -2  -6   3        1.74        1.27      1.19 o 
  -1  -6   3      143.61      134.57      4.97 o 
   0  -6   3      128.96      133.44      6.26 o 
   1  -6   3        5.45        6.26      1.54 o 
   2  -6   3        7.81       10.29      1.67 o 
   3  -6   3        0.18       -0.85      1.80 o 
   4  -6   3        9.04        7.37      2.33 o 
   5  -6   3        0.14       -2.52      2.52 o 
  -6  -5   3        0.33        0.00      2.02 o 
  -5  -5   3       10.98        6.18      2.47 o 
  -4  -5   3        0.04        3.05      1.19 o 
  -3  -5   3       14.27       15.99      1.91 o 
  -2  -5   3       81.29       88.46      3.77 o 
  -1  -5   3      541.18      580.60      8.97 o 
   0  -5   3       45.30       46.88      4.19 o 
   1  -5   3        8.75        9.20      1.25 o 
   2  -5   3       27.32       23.59      2.33 o 
   3  -5   3       22.98       29.98      3.10 o 
   4  -5   3        2.65        5.52      1.35 o 
   5  -5   3       16.37       10.87      2.89 o 
  -6  -4   3        8.61        4.19      2.71 o 
  -5  -4   3       17.13       19.79      2.89 o 
  -4  -4   3       13.42       15.07      1.83 o 
  -3  -4   3        0.07        0.42      0.95 o 
  -2  -4   3        2.92       -0.34      1.03 o 
  -1  -4   3        6.19        6.15      0.98 o 
   0  -4   3      304.15      286.03      9.36 o 
   1  -4   3       67.75       57.76      2.74 o 
   2  -4   3       20.73       26.93      2.02 o 
   3  -4   3      202.12      208.38      6.25 o 
   4  -4   3        5.83        6.95      1.46 o 
   5  -4   3       26.65       18.99      3.10 o 
   6  -4   3        0.01       -2.55      2.55 o 
  -6  -3   3        0.90        2.78      2.23 o 
  -5  -3   3        0.39        0.21      1.83 o 
  -4  -3   3      124.28      128.41      5.15 o 
  -3  -3   3        9.58        9.71      1.59 o 
  -2  -3   3      116.11      148.03      4.09 o 
  -1  -3   3        0.22       -0.42      0.69 o 
   0  -3   3      101.43      104.94      2.12 o 
   1  -3   3       62.92       70.09      2.76 o 
   2  -3   3       49.15       45.37      2.47 o 
   3  -3   3        0.51        0.29      1.06 o 
   4  -3   3        8.79        6.87      1.67 o 
   5  -3   3       60.70       53.34      4.30 o 
   6  -3   3        5.20        3.32      2.63 o 
  -6  -2   3        4.37        8.96      2.73 o 
  -5  -2   3       20.27       23.32      2.81 o 
  -4  -2   3       26.62       28.81      2.49 o 
  -3  -2   3        0.00       -1.11      1.11 o 
  -2  -2   3      141.27      141.65      3.73 o 
  -1  -2   3     1249.18     1226.68      9.55 o 
   0  -2   3       17.93       19.46      0.89 o 
   1  -2   3        5.79        5.94      1.03 o 
   2  -2   3      121.85      123.16      3.64 o 
   3  -2   3        1.49        1.54      1.14 o 
   4  -2   3        3.00        4.14      1.35 o 
   5  -2   3       15.73       13.87      2.73 o 
   6  -2   3        0.18        4.46      2.02 o 
  -6  -1   3       15.78       14.61      2.71 o 
  -5  -1   3       49.15       50.71      3.64 o 
  -4  -1   3       27.63       27.14      2.81 o 
  -3  -1   3      102.41      112.99      3.88 o 
  -2  -1   3       97.68      100.58      3.06 o 
  -1  -1   3      496.91      445.96      5.24 o 
   0  -1   3      669.47      545.31      9.07 o 
   1  -1   3      485.57      465.07      5.40 o 
   2  -1   3      703.00      767.63      8.29 o 
   3  -1   3        0.33       -0.93      1.25 o 
   4  -1   3        3.95        5.28      1.72 o 
   5  -1   3        4.09        6.18      1.83 o 
   6  -1   3        0.39        1.25      1.72 o 
  -6   0   3        1.22        4.27      2.20 o 
  -5   0   3       16.43       18.73      2.47 o 
  -4   0   3        3.33        4.77      1.64 o 
  -3   0   3       17.94       16.63      1.59 o 
  -2   0   3      662.21      727.11      7.96 o 
  -1   0   3     1991.22     1919.00     44.92 o 
   0   0   3      218.08      198.81      6.34 o 
   1   0   3       69.33       64.73      1.94 o 
   2   0   3      142.93      142.08      3.46 o 
   3   0   3       74.48       80.08      3.24 o 
   4   0   3       21.48       28.41      2.23 o 
   5   0   3       47.65       44.87      3.56 o 
   6   0   3        2.28        5.57      2.20 o 
   7   0   3        3.20        1.49      2.52 o 
  -6   1   3        0.88       -2.39      2.39 o 
  -5   1   3       15.84       15.36      2.68 o 
  -4   1   3        0.24        0.16      1.43 o 
  -3   1   3        2.89        3.50      1.22 o 
  -2   1   3        0.01        1.03      0.72 o 
  -1   1   3     1595.14     1660.01     10.28 o 
   0   1   3      497.63      426.97      6.08 o 
   1   1   3     1199.56     1189.44      8.17 o 
   2   1   3      875.80      879.19      8.48 o 
   3   1   3       68.14       62.83      3.00 o 
   4   1   3        7.00        7.40      1.49 o 
   5   1   3        1.86        1.88      1.78 o 
   6   1   3        0.15       -2.02      2.02 o 
   7   1   3        0.86        2.07      2.41 o 
  -6   2   3        0.00       -2.23      2.23 o 
  -5   2   3       30.32       27.46      3.21 o 
  -4   2   3      177.85      183.67      6.12 o 
  -3   2   3      165.72      162.57      4.79 o 
  -2   2   3      457.71      520.00      7.37 o 
  -1   2   3        1.35        0.64      0.74 o 
   0   2   3      891.19      789.12     14.58 o 
   1   2   3      481.41      474.77      5.58 o 
   2   2   3      590.49      667.84      7.73 o 
   3   2   3        0.11        1.43      1.03 o 
   4   2   3      255.01      239.85      6.47 o 
   5   2   3        0.03        2.65      1.56 o 
   6   2   3        2.93        4.75      1.88 o 
   7   2   3        0.23        2.36      1.80 o 
  -6   3   3       12.13       10.11      2.76 o 
  -5   3   3       32.17       26.18      3.26 o 
  -4   3   3       77.04       83.07      4.38 o 
  -3   3   3      149.36      156.11      5.16 o 
  -2   3   3      634.16      640.44      8.84 o 
  -1   3   3      107.50      106.39      3.16 o 
   0   3   3      497.62      446.61      4.19 o 
   1   3   3       84.34       90.62      2.76 o 
   2   3   3      141.30      147.20      4.02 o 
   3   3   3      136.71      139.06      4.44 o 
   4   3   3        0.00       -0.45      1.17 o 
   5   3   3       13.46       15.86      2.49 o 
   6   3   3        0.03       -0.95      2.07 o 
   7   3   3        1.17        1.19      2.25 o 
  -6   4   3        4.68        3.29      2.52 o 
  -5   4   3        0.09       -1.22      1.91 o 
  -4   4   3        6.08        6.37      2.02 o 
  -3   4   3       58.68       58.21      3.42 o 
  -2   4   3       42.91       34.08      2.57 o 
  -1   4   3        0.36        2.33      0.72 o 
   0   4   3       38.72       39.50      1.46 o 
   1   4   3      371.60      328.23      5.89 o 
   2   4   3      197.18      176.34      4.63 o 
   3   4   3      153.65      157.02      4.79 o 
   4   4   3        0.01        1.46      1.51 o 
   5   4   3       16.86       14.51      2.79 o 
   6   4   3        1.60        3.24      2.28 o 
   7   4   3        0.21       -2.97      2.97 o 
  -5   5   3        1.20       -1.06      2.55 o 
  -4   5   3       22.78       18.17      3.13 o 
  -3   5   3       54.70       57.86      3.61 o 
  -2   5   3        6.19        7.35      1.70 o 
  -1   5   3       77.25       75.42      3.59 o 
   0   5   3       49.52       44.30      2.27 o 
   1   5   3      331.07      310.86      6.38 o 
   2   5   3      271.60      265.36      6.10 o 
   3   5   3        0.97        1.62      1.35 o 
   4   5   3      176.83      174.75      6.03 o 
   5   5   3        7.30        7.90      2.17 o 
   6   5   3       16.16       17.88      3.21 o 
  -5   6   3        2.90        6.95      1.59 o 
  -4   6   3        1.43        1.46      1.96 o 
  -3   6   3       22.31       22.68      2.63 o 
  -2   6   3       15.74       12.55      1.96 o 
  -1   6   3       83.94       75.76      3.77 o 
   0   6   3       54.88       52.71      2.20 o 
   1   6   3      156.19      163.29      4.97 o 
   2   6   3        1.70        3.85      1.27 o 
   3   6   3        3.23        1.83      1.67 o 
   4   6   3       40.94       43.06      3.58 o 
   5   6   3        5.87        3.69      2.15 o 
   6   6   3        3.78        6.58      2.49 o 
  -4   7   3       10.26        8.09      2.55 o 
  -3   7   3        0.54       -0.93      1.72 o 
  -2   7   3        0.00       -0.80      1.51 o 
  -1   7   3       12.73       14.00      1.91 o 
   0   7   3       88.33       94.29      3.77 o 
   1   7   3        0.01        0.98      1.33 o 
   2   7   3        0.34       -0.69      1.27 o 
   3   7   3       88.31       83.03      4.54 o 
   4   7   3       28.69       33.72      3.08 o 
   5   7   3        8.99       10.72      2.52 o 
   6   7   3        0.60        1.46      1.86 o 
  -4   8   3        0.02       -0.61      2.71 o 
  -3   8   3        0.60        4.19      1.51 o 
  -2   8   3        2.50        5.54      1.59 o 
  -1   8   3        2.83        3.55      1.70 o 
   0   8   3       28.21       24.24      3.63 o 
   1   8   3        1.01        2.12      1.14 o 
   2   8   3       30.00       30.70      3.10 o 
   3   8   3        0.78       -1.86      1.86 o 
   4   8   3       18.93       19.12      2.76 o 
   5   8   3        2.99        1.91      2.12 o 
  -3   9   3        1.97        4.43      1.99 o 
  -2   9   3        2.31       -0.53      2.20 o 
  -1   9   3        0.04       -1.22      1.70 o 
   0   9   3        0.13        0.23      1.10 o 
   1   9   3        6.49       12.12      2.39 o 
   2   9   3       24.77       31.67      3.24 o 
   3   9   3        0.00        0.74      1.64 o 
   4   9   3        0.01       -1.59      2.07 o 
   5   9   3        0.57        0.00      2.41 o 
  -2  10   3        0.07        3.29      1.91 o 
  -1  10   3        0.05       -2.12      2.12 o 
   0  10   3        6.09        6.06      1.61 o 
   1  10   3       27.41       34.41      3.58 o 
   2  10   3        1.28       -2.33      2.33 o 
   3  10   3        1.53        2.76      1.88 o 
   4  10   3        0.24       -1.49      2.20 o 
   0  11   3        0.53       -0.39      1.99 o 
   1  11   3        2.28        0.90      2.47 o 
   2  11   3        0.78        2.10      2.10 o 
  -3 -10   4        2.11        4.53      1.88 o 
  -2 -10   4        0.36       -0.29      2.10 o 
  -1 -10   4        0.88        0.00      2.17 o 
   0 -10   4        8.43        8.57      1.74 o 
   1 -10   4        1.58       -0.61      2.49 o 
  -4  -9   4        0.37        2.36      2.20 o 
  -3  -9   4       10.31       11.86      2.89 o 
  -2  -9   4        8.30       12.44      2.57 o 
  -1  -9   4        1.40        1.25      1.91 o 
   0  -9   4        1.52        2.12      1.36 o 
   1  -9   4        0.29        0.80      2.17 o 
   2  -9   4        0.09       -2.28      2.28 o 
  -5  -8   4        0.97        0.29      2.33 o 
  -4  -8   4       32.22       32.05      3.74 o 
  -3  -8   4       37.91       31.57      3.71 o 
  -2  -8   4       16.02       14.67      3.00 o 
  -1  -8   4       23.65       18.25      2.60 o 
   0  -8   4       40.06       47.10      2.64 o 
   1  -8   4       16.56       17.72      2.79 o 
   2  -8   4        5.35        1.25      2.76 o 
   3  -8   4        0.63       -1.94      2.12 o 
  -5  -7   4        3.29        8.78      2.07 o 
  -4  -7   4        7.30        6.44      2.31 o 
  -3  -7   4      122.29      137.26      5.98 o 
  -2  -7   4        2.76        3.29      1.56 o 
  -1  -7   4        9.64        5.20      1.91 o 
   0  -7   4        0.31       -1.16      1.16 o 
   1  -7   4        0.27        0.19      1.99 o 
   2  -7   4        5.96        4.54      2.28 o 
   3  -7   4        0.05       -1.83      1.83 o 
   4  -7   4        0.10       -2.07      2.07 o 
  -6  -6   4        4.89       -0.61      2.28 o 
  -5  -6   4       27.59       30.45      3.48 o 
  -4  -6   4        2.94        0.21      1.78 o 
  -3  -6   4       66.21       59.80      3.74 o 
  -2  -6   4       29.98       29.56      2.65 o 
  -1  -6   4       25.10       27.62      2.55 o 
   0  -6   4      205.31      187.02      5.49 o 
   1  -6   4       53.89       50.98      3.16 o 
   2  -6   4      132.47      146.78      5.69 o 
   3  -6   4       20.39       18.52      2.44 o 
   4  -6   4       27.29       28.70      3.42 o 
   5  -6   4        1.25       -1.19      2.33 o 
  -6  -5   4        2.87        1.41      2.39 o 
  -5  -5   4       53.95       48.99      4.03 o 
  -4  -5   4        5.02        6.74      1.64 o 
  -3  -5   4        0.00       -0.16      1.35 o 
  -2  -5   4       50.14       50.35      2.95 o 
  -1  -5   4      110.68      113.38      4.28 o 
   0  -5   4       24.37       25.91      1.94 o 
   1  -5   4        8.64        8.70      1.41 o 
   2  -5   4       95.93       94.81      4.30 o 
   3  -5   4       39.24       36.54      3.37 o 
   4  -5   4        5.74        8.38      2.02 o 
   5  -5   4        0.00       -2.12      2.12 o 
  -6  -4   4        0.64        0.82      1.94 o 
  -5  -4   4        0.55       -2.07      2.07 o 
  -4  -4   4        1.53        1.83      1.41 o 
  -3  -4   4        0.15        1.06      0.98 o 
  -2  -4   4       85.26       84.28      3.53 o 
  -1  -4   4       57.22       56.68      2.71 o 
   0  -4   4       55.27       65.61      2.09 o 
   1  -4   4      163.69      168.39      4.74 o 
   2  -4   4        4.72        3.77      1.35 o 
   3  -4   4      180.86      189.98      6.17 o 
   4  -4   4       27.57       23.96      3.00 o 
   5  -4   4        0.03       -1.49      1.83 o 
   6  -4   4        3.91        2.41      2.25 o 
  -6  -3   4       28.69       23.80      3.40 o 
  -5  -3   4        2.08        3.85      1.72 o 
  -4  -3   4       17.54       15.97      2.28 o 
  -3  -3   4        0.11        1.25      0.80 o 
  -2  -3   4      426.54      484.72      7.65 o 
  -1  -3   4     1156.38     1166.02     11.00 o 
   0  -3   4      140.60      153.09      2.73 o 
   1  -3   4      135.03      140.66      3.91 o 
   2  -3   4      109.98      110.92      3.83 o 
   3  -3   4        3.79        1.80      1.59 o 
   4  -3   4       16.81       26.63      2.63 o 
   5  -3   4       32.30       34.28      3.42 o 
   6  -3   4        9.15        5.91      2.71 o 
  -6  -2   4        5.57        6.66      2.20 o 
  -5  -2   4        8.01       10.34      2.23 o 
  -4  -2   4       41.46       44.21      3.16 o 
  -3  -2   4       11.88       10.56      1.64 o 
  -2  -2   4      358.21      389.36      6.55 o 
  -1  -2   4        7.50        7.64      1.11 o 
   0  -2   4      102.13       80.38      4.59 o 
   1  -2   4      134.53      150.74      3.70 o 
   2  -2   4      349.83      344.45      6.31 o 
   3  -2   4       73.18       81.04      3.58 o 
   4  -2   4       20.55       19.02      2.20 o 
   5  -2   4        2.38        1.94      1.54 o 
   6  -2   4       20.61       14.91      3.08 o 
  -6  -1   4        0.48        0.50      2.02 o 
  -5  -1   4       19.41       18.41      2.73 o 
  -4  -1   4        1.12       -0.16      1.35 o 
  -3  -1   4      590.09      679.44      9.60 o 
  -2  -1   4        1.80        3.82      0.93 o 
  -1  -1   4       43.44       38.13      1.73 o 
   0  -1   4       91.85       82.62      1.67 o 
   1  -1   4      385.83      341.96      5.07 o 
   2  -1   4       14.84       13.58      1.27 o 
   3  -1   4        4.07        3.69      1.09 o 
   4  -1   4      126.02      133.57      5.10 o 
   5  -1   4       20.02       10.58      2.76 o 
   6  -1   4        8.11       -1.51      3.00 o 
  -6   0   4        0.42       -1.03      2.12 o 
  -5   0   4       35.10       44.10      3.79 o 
  -4   0   4        0.06        0.00      1.25 o 
  -3   0   4       24.95       20.48      1.83 o 
  -2   0   4      480.86      547.41      7.35 o 
  -1   0   4       34.31       31.17      1.65 o 
   0   0   4      316.95      262.25      5.19 o 
   1   0   4       63.18       56.69      1.97 o 
   2   0   4      256.60      273.16      5.05 o 
   3   0   4       64.09       66.17      3.00 o 
   4   0   4       10.80       15.17      2.15 o 
   5   0   4        1.49        0.80      1.64 o 
   6   0   4        2.10        2.47      1.88 o 
   7   0   4        0.52       -2.41      2.55 o 
  -6   1   4        0.45       -0.80      2.17 o 
  -5   1   4       50.14       52.25      4.11 o 
  -4   1   4      324.12      315.75      7.78 o 
  -3   1   4       61.12       62.15      3.24 o 
  -2   1   4      308.69      314.37      5.69 o 
  -1   1   4       34.27       31.91      1.67 o 
   0   1   4      754.72      687.10     21.80 o 
   1   1   4      954.61      880.28      7.75 o 
   2   1   4      282.96      287.90      5.16 o 
   3   1   4     1035.59     1156.90     12.07 o 
   4   1   4        9.43        7.80      1.75 o 
   5   1   4       17.34       13.87      2.36 o 
   6   1   4        0.10        1.22      1.54 o 
   7   1   4       17.48       16.71      3.61 o 
  -6   2   4        0.01        0.56      2.15 o 
  -5   2   4       80.15       74.22      4.67 o 
  -4   2   4       77.96       74.60      4.12 o 
  -3   2   4       80.72       82.88      3.82 o 
  -2   2   4      895.70      947.73     10.38 o 
  -1   2   4      388.12      362.14      5.55 o 
   0   2   4        8.37        7.38      0.65 o 
   1   2   4      964.29      917.84      8.38 o 
   2   2   4     1173.55     1241.20     11.02 o 
   3   2   4        2.46        2.44      1.01 o 
   4   2   4        7.11        7.43      1.59 o 
   5   2   4       12.16        7.90      1.94 o 
   6   2   4        8.00        8.20      2.55 o 
   7   2   4        5.58        3.87      2.73 o 
  -6   3   4        0.70        1.43      2.31 o 
  -5   3   4        0.38       -1.41      2.07 o 
  -4   3   4       66.30       64.37      3.98 o 
  -3   3   4        5.89        6.13      1.83 o 
  -2   3   4        0.02       -1.33      1.33 o 
  -1   3   4       41.41       39.18      2.07 o 
   0   3   4       42.00       37.98      2.87 o 
   1   3   4     1627.99     1513.58     11.85 o 
   2   3   4     1032.07     1099.53     10.96 o 
   3   3   4       86.63       92.44      3.72 o 
   4   3   4        1.44        2.36      1.30 o 
   5   3   4        3.15        4.93      1.94 o 
   6   3   4       29.27       25.41      3.34 o 
   7   3   4        3.04        3.29      2.52 o 
  -6   4   4        3.89        4.85      3.05 o 
  -5   4   4        1.88        2.49      1.59 o 
  -4   4   4        0.05        1.64      1.54 o 
  -3   4   4      112.64      119.06      4.68 o 
  -2   4   4      126.86      110.88      4.23 o 
  -1   4   4        6.08        6.42      1.09 o 
   0   4   4        4.55        6.70      0.76 o 
   1   4   4     2543.12     2473.52     16.81 o 
   2   4   4       73.52       61.43      3.00 o 
   3   4   4        0.05       -0.69      0.95 o 
   4   4   4       28.67       22.15      2.65 o 
   5   4   4       41.14       44.34      3.42 o 
   6   4   4       15.95       14.32      3.40 o 
   7   4   4        5.06        7.61      2.71 o 
  -5   5   4        0.00        2.71      1.56 o 
  -4   5   4       13.67        8.97      2.79 o 
  -3   5   4       32.40       39.64      3.24 o 
  -2   5   4        0.77        1.56      1.35 o 
  -1   5   4        5.10        5.49      1.38 o 
   0   5   4        2.86        4.79      0.80 o 
   1   5   4      143.40      147.90      4.60 o 
   2   5   4       42.84       38.72      2.57 o 
   3   5   4        0.14       -1.51      1.51 o 
   4   5   4       29.75       25.92      2.87 o 
   5   5   4       35.74       38.42      3.50 o 
   6   5   4        2.28        2.89      2.12 o 
  -5   6   4        0.15        4.40      2.10 o 
  -4   6   4       36.00       24.28      3.34 o 
  -3   6   4        6.60        4.19      2.02 o 
  -2   6   4       13.89       10.74      1.86 o 
  -1   6   4       23.07       18.09      2.25 o 
   0   6   4       47.95       45.53      3.56 o 
   1   6   4        0.99        1.30      1.43 o 
   2   6   4        9.06        8.81      1.99 o 
   3   6   4       30.18       29.42      2.79 o 
   4   6   4      139.98      137.01      5.69 o 
   5   6   4        3.75        1.17      1.78 o 
   6   6   4        2.43        4.69      2.41 o 
  -4   7   4        8.36       12.62      3.05 o 
  -3   7   4        0.45        2.60      1.41 o 
  -2   7   4        5.10        2.47      1.59 o 
  -1   7   4       30.86       31.07      2.97 o 
   0   7   4       90.98       89.34      3.85 o 
   1   7   4        1.14        0.34      1.38 o 
   2   7   4       10.97       12.12      2.23 o 
   3   7   4        3.32        3.26      2.04 o 
   4   7   4        2.57        0.00      1.94 o 
   5   7   4        0.78       -2.36      2.36 o 
   6   7   4        2.21        3.82      2.63 o 
  -4   8   4        0.00        0.00      1.83 o 
  -3   8   4        0.26        1.06      1.80 o 
  -2   8   4        0.44        1.64      1.43 o 
  -1   8   4        5.65        4.27      1.99 o 
   0   8   4        6.82        5.73      1.45 o 
   1   8   4        3.92        0.58      2.07 o 
   2   8   4       28.21       29.16      3.02 o 
   3   8   4       54.65       62.04      4.22 o 
   4   8   4        0.74       -1.94      2.17 o 
   5   8   4        0.00        1.09      1.72 o 
  -3   9   4        0.19       -1.19      1.70 o 
  -2   9   4        0.21       -0.53      1.80 o 
  -1   9   4        4.37        3.69      2.36 o 
   0   9   4        2.48        4.35      1.74 o 
   1   9   4       21.46       27.99      3.13 o 
   2   9   4        4.87        2.10      2.10 o 
   3   9   4        0.49        0.74      1.75 o 
   4   9   4        0.81        2.15      2.02 o 
   5   9   4        4.41        4.22      2.57 o 
  -2  10   4        0.17       -1.83      1.96 o 
  -1  10   4        0.00        1.96      1.56 o 
   0  10   4        1.45        2.82      2.00 o 
   1  10   4       11.75       14.91      2.97 o 
   2  10   4        0.66        2.12      1.75 o 
   3  10   4        0.38        1.38      1.78 o 
   4  10   4        0.36       -2.33      2.33 o 
   0  11   4       19.85       17.26      2.74 o 
   1  11   4        2.05        3.00      2.71 o 
   2  11   4        1.51        2.71      2.02 o 
  -2 -10   5        7.63        6.84      2.63 o 
  -1 -10   5        0.01       -2.44      2.44 o 
   0 -10   5        0.58        2.94      1.37 o 
  -4  -9   5        7.43       10.32      2.20 o 
  -3  -9   5        1.61        5.01      2.15 o 
  -2  -9   5       18.68       25.81      2.97 o 
  -1  -9   5       18.18       18.73      3.21 o 
   0  -9   5        1.82        3.29      1.31 o 
   1  -9   5       13.69       17.00      2.68 o 
   2  -9   5        1.77        5.52      2.15 o 
  -4  -8   5       35.86       35.15      4.11 o 
  -3  -8   5       22.27       23.16      3.21 o 
  -2  -8   5        0.41        1.86      1.64 o 
  -1  -8   5        3.86        3.37      1.94 o 
   0  -8   5        6.98        6.77      1.54 o 
   1  -8   5        7.27        9.44      2.07 o 
   2  -8   5        6.69        7.93      2.36 o 
   3  -8   5        0.07        2.55      1.91 o 
  -5  -7   5       11.84        9.68      2.39 o 
  -4  -7   5       40.07       37.36      4.03 o 
  -3  -7   5       20.35        9.55      2.79 o 
  -2  -7   5       69.16       69.12      4.41 o 
  -1  -7   5        3.35        3.69      1.46 o 
   0  -7   5      130.46      131.96      4.05 o 
   1  -7   5        2.44       -1.43      2.07 o 
   2  -7   5       66.65       69.06      4.41 o 
   3  -7   5        3.98        2.02      2.41 o 
   4  -7   5        0.33        4.32      1.94 o 
  -5  -6   5        0.03       -0.27      2.02 o 
  -4  -6   5        4.50        2.94      2.23 o 
  -3  -6   5        0.25        0.00      1.75 o 
  -2  -6   5        0.01       -0.19      1.30 o 
  -1  -6   5        1.13        0.50      1.19 o 
   0  -6   5       57.14       48.39      3.28 o 
   1  -6   5      207.60      201.07      6.49 o 
   2  -6   5      135.34      135.94      5.76 o 
   3  -6   5       58.80       50.95      4.09 o 
   4  -6   5        2.95        6.74      2.15 o 
   5  -6   5        4.59        3.02      2.31 o 
  -6  -5   5       25.45       25.70      3.63 o 
  -5  -5   5        0.16       -1.96      2.07 o 
  -4  -5   5       68.65       66.14      4.33 o 
  -3  -5   5       48.01       49.68      3.40 o 
  -2  -5   5        3.54        3.61      1.19 o 
  -1  -5   5       88.65       86.10      3.80 o 
   0  -5   5        5.32        5.28      1.94 o 
   1  -5   5        6.28        8.83      1.72 o 
   2  -5   5       73.30       72.63      4.04 o 
   3  -5   5        5.75        1.78      1.91 o 
   4  -5   5        2.37        6.55      2.04 o 
   5  -5   5        0.76        0.27      1.94 o 
  -6  -4   5        5.48        3.63      2.39 o 
  -5  -4   5        0.58        2.33      1.46 o 
  -4  -4   5        3.01        2.71      1.59 o 
  -3  -4   5       19.13       20.45      1.99 o 
  -2  -4   5       99.71      107.37      4.20 o 
  -1  -4   5      143.41      154.17      4.60 o 
   0  -4   5      400.30      398.47      6.41 o 
   1  -4   5       12.88       15.70      1.62 o 
   2  -4   5       43.95       46.23      2.92 o 
   3  -4   5       24.39       21.14      2.52 o 
   4  -4   5        3.36        2.55      1.80 o 
   5  -4   5        0.16        1.78      1.43 o 
  -6  -3   5        5.31        2.71      2.55 o 
  -5  -3   5        0.38        0.00      1.96 o 
  -4  -3   5        8.20        7.98      1.75 o 
  -3  -3   5        0.01        0.58      0.88 o 
  -2  -3   5        1.15        0.50      1.03 o 
  -1  -3   5        0.20        0.00      0.80 o 
   0  -3   5      537.21      531.41      9.22 o 
   1  -3   5        0.13        0.21      0.74 o 
   2  -3   5      562.40      579.52      9.13 o 
   3  -3   5       64.29       62.01      3.53 o 
   4  -3   5        5.54        6.58      1.88 o 
   5  -3   5        9.21        8.75      2.55 o 
   6  -3   5        8.95       12.94      3.47 o 
  -6  -2   5        0.24       -1.06      1.99 o 
  -5  -2   5       10.59       10.79      2.39 o 
  -4  -2   5       18.22       17.88      2.36 o 
  -3  -2   5       30.79       37.97      2.47 o 
  -2  -2   5        0.39        0.77      0.88 o 
  -1  -2   5      324.18      309.19      5.53 o 
   0  -2   5       73.54       75.10      1.93 o 
   1  -2   5      460.93      435.39      6.70 o 
   2  -2   5       25.24       30.67      2.23 o 
   3  -2   5        0.32        1.14      1.01 o 
   4  -2   5       44.56       45.35      3.26 o 
   5  -2   5       33.07       32.79      3.34 o 
   6  -2   5        9.68        8.17      2.49 o 
  -6  -1   5        0.61        1.59      2.15 o 
  -5  -1   5        1.92       -1.06      1.83 o 
  -4  -1   5       16.49       17.51      2.28 o 
  -3  -1   5       41.30       47.69      2.79 o 
  -2  -1   5      341.43      361.49      6.44 o 
  -1  -1   5       42.56       39.90      2.02 o 
   0  -1   5       39.55       37.56      1.26 o 
   1  -1   5      148.48      135.65      3.49 o 
   2  -1   5       36.03       28.80      1.86 o 
   3  -1   5       81.16       78.21      3.37 o 
   4  -1   5       12.85       10.72      2.15 o 
   5  -1   5       46.96       55.91      3.87 o 
   6  -1   5        2.16        0.00      2.02 o 
  -6   0   5        0.32        3.98      2.02 o 
  -5   0   5        0.52        0.42      1.51 o 
  -4   0   5       34.04       36.14      2.95 o 
  -3   0   5       20.04       21.28      2.07 o 
  -2   0   5        2.17        2.47      1.06 o 
  -1   0   5       54.18       43.61      1.99 o 
   0   0   5     1622.55     1537.57      7.60 o 
   1   0   5      146.92      148.79      3.54 o 
   2   0   5       75.82       71.78      2.76 o 
   3   0   5        5.78        5.33      1.41 o 
   4   0   5        0.22       -1.27      1.27 o 
   5   0   5       11.17        9.92      2.23 o 
   6   0   5        0.15        2.52      1.80 o 
  -6   1   5        1.86        2.71      1.83 o 
  -5   1   5        0.29        2.63      1.70 o 
  -4   1   5        3.63        1.56      1.56 o 
  -3   1   5       11.86       17.53      1.83 o 
  -2   1   5      177.56      191.50      4.79 o 
  -1   1   5      155.70      153.46      3.67 o 
   0   1   5      245.81      230.21      6.61 o 
   1   1   5        0.92        1.88      0.58 o 
   2   1   5       15.44       15.20      1.51 o 
   3   1   5        2.97        1.70      1.22 o 
   4   1   5       43.63       37.18      2.89 o 
   5   1   5        2.62        2.57      1.38 o 
   6   1   5        3.42        3.21      2.20 o 
   7   1   5        0.59        2.41      2.28 o 
  -6   2   5        1.31        1.11      2.25 o 
  -5   2   5       35.57       36.59      3.29 o 
  -4   2   5        0.91        1.46      1.70 o 
  -3   2   5       52.36       54.17      3.26 o 
  -2   2   5      468.63      478.57      7.76 o 
  -1   2   5     1222.57     1202.41     10.86 o 
   0   2   5       20.85       18.18      1.02 o 
   1   2   5     1049.11     1013.32      9.49 o 
   2   2   5        2.34        3.71      0.93 o 
   3   2   5        3.38        4.35      1.09 o 
   4   2   5       10.89        7.11      1.88 o 
   5   2   5        4.14        2.39      2.07 o 
   6   2   5       17.90       24.14      3.02 o 
   7   2   5        0.40        1.80      2.10 o 
  -6   3   5        0.56        0.00      1.91 o 
  -5   3   5        2.28        2.89      2.36 o 
  -4   3   5       89.61       83.08      4.67 o 
  -3   3   5      194.95      195.15      5.90 o 
  -2   3   5       69.11       65.96      3.19 o 
  -1   3   5        1.78        3.42      1.01 o 
   0   3   5       61.92       58.42      1.76 o 
   1   3   5      110.42      109.20      3.40 o 
   2   3   5       58.51       62.19      2.87 o 
   3   3   5       96.18       99.62      3.96 o 
   4   3   5       15.08       14.83      2.12 o 
   5   3   5        0.34        0.00      1.49 o 
   6   3   5        0.48       -2.25      2.25 o 
   7   3   5        1.13        2.12      2.36 o 
  -5   4   5        1.21        2.31      2.15 o 
  -4   4   5       86.22       90.93      5.12 o 
  -3   4   5      467.73      476.44      9.82 o 
  -2   4   5       61.10       57.77      3.13 o 
  -1   4   5       75.09       72.53      3.21 o 
   0   4   5      217.68      207.87      8.40 o 
   1   4   5        4.85        5.76      1.38 o 
   2   4   5       15.80       18.86      1.78 o 
   3   4   5        1.44        0.29      1.17 o 
   4   4   5       53.59       53.43      3.40 o 
   5   4   5       53.17       42.91      4.03 o 
   6   4   5        0.11        4.35      1.96 o 
  -5   5   5        4.19        0.56      2.84 o 
  -4   5   5        4.40        3.69      2.23 o 
  -3   5   5       66.63       68.93      4.27 o 
  -2   5   5        7.81        6.18      1.88 o 
  -1   5   5        0.29       -0.42      0.95 o 
   0   5   5       33.73       29.63      1.69 o 
   1   5   5        0.71        0.00      0.93 o 
   2   5   5      420.36      397.38      7.91 o 
   3   5   5       40.78       37.66      2.68 o 
   4   5   5      114.99      103.54      4.91 o 
   5   5   5        0.19        1.78      1.91 o 
   6   5   5        1.31        4.00      2.12 o 
  -5   6   5       15.33       13.24      3.40 o 
  -4   6   5        7.92        7.88      2.41 o 
  -3   6   5        3.80        1.09      1.64 o 
  -2   6   5        1.80        0.56      1.67 o 
  -1   6   5        0.19        0.66      1.11 o 
   0   6   5        8.01        9.18      1.20 o 
   1   6   5      126.16      132.49      4.86 o 
   2   6   5      160.33      144.75      5.32 o 
   3   6   5      268.14      272.14      7.45 o 
   4   6   5        0.41       -0.21      2.04 o 
   5   6   5        3.30        7.11      2.02 o 
   6   6   5        7.30        6.44      2.81 o 
  -4   7   5        0.15        1.11      2.36 o 
  -3   7   5        0.38        2.41      1.64 o 
  -2   7   5        0.24        2.97      1.67 o 
  -1   7   5        0.28        2.47      1.62 o 
   0   7   5        7.93        8.44      1.31 o 
   1   7   5       16.15       16.02      2.10 o 
   2   7   5       41.31       38.18      3.18 o 
   3   7   5      201.59      184.90      6.70 o 
   4   7   5        0.82        1.78      1.91 o 
   5   7   5        0.12        1.54      1.54 o 
   6   7   5        0.53        2.39      2.10 o 
  -3   8   5        0.03        0.27      1.78 o 
  -2   8   5        0.01       -0.48      1.64 o 
  -1   8   5       27.44       23.19      3.10 o 
   0   8   5       32.13       27.57      5.03 o 
   1   8   5        5.11        8.06      1.75 o 
   2   8   5        9.35       11.19      2.49 o 
   3   8   5       12.12        8.89      2.60 o 
   4   8   5        2.05       -0.74      2.12 o 
   5   8   5        0.80        1.38      1.64 o 
  -3   9   5        0.08       -1.22      2.63 o 
  -2   9   5        2.90        2.73      2.07 o 
  -1   9   5       12.76       14.27      2.65 o 
   0   9   5        2.87        1.86      2.85 o 
   1   9   5       18.64       18.36      3.08 o 
   2   9   5        8.11        8.27      1.99 o 
   3   9   5        3.76       -1.25      2.39 o 
   4   9   5        0.03       -1.91      2.10 o 
   5   9   5        0.65        2.44      1.88 o 
  -1  10   5        0.03        1.99      1.99 o 
   0  10   5        0.04       -2.31      2.31 o 
   1  10   5        0.63       -0.53      2.02 o 
   2  10   5        0.32       -1.35      1.99 o 
   3  10   5        0.20        2.81      1.91 o 
   4  10   5        0.29        0.00      2.47 o 
   1  11   5        0.04        0.00      2.33 o 
   2  11   5        0.25       -0.32      2.23 o 
  -1 -10   6        4.92        2.73      2.28 o 
  -3  -9   6        1.33       -0.88      2.63 o 
  -2  -9   6        1.47        2.20      2.36 o 
  -1  -9   6       20.16       20.61      3.34 o 
   0  -9   6       10.71       12.01      1.80 o 
   1  -9   6        9.53       14.00      2.60 o 
   2  -9   6        0.90        3.29      1.78 o 
  -4  -8   6        0.11        0.29      2.23 o 
  -3  -8   6       20.44       23.69      3.55 o 
  -2  -8   6        3.59        4.38      1.56 o 
  -1  -8   6        3.24        7.98      2.12 o 
   0  -8   6       39.93       37.97      2.71 o 
   1  -8   6        0.37        0.50      1.94 o 
   2  -8   6        5.72        1.86      2.36 o 
   3  -8   6       18.78       20.24      3.18 o 
  -5  -7   6        3.26        3.55      2.63 o 
  -4  -7   6        0.00        2.33      2.15 o 
  -3  -7   6        4.95        4.91      1.94 o 
  -2  -7   6       69.57       63.44      4.35 o 
  -1  -7   6        6.78        2.68      2.02 o 
   0  -7   6      107.50      103.50      3.71 o 
   1  -7   6       11.77       12.07      2.55 o 
   2  -7   6        5.86        4.67      2.52 o 
   3  -7   6        3.72        6.79      1.96 o 
   4  -7   6        0.10       -2.10      2.39 o 
  -5  -6   6        1.69       -1.64      2.68 o 
  -4  -6   6       86.69       87.12      5.34 o 
  -3  -6   6      101.97       96.26      5.12 o 
  -2  -6   6      125.73      140.15      5.61 o 
  -1  -6   6       13.85       16.34      2.15 o 
   0  -6   6       15.95       16.63      1.67 o 
   1  -6   6        3.22        1.51      2.02 o 
   2  -6   6       68.16       68.19      4.38 o 
   3  -6   6        0.28        0.00      2.07 o 
   4  -6   6        7.29        9.39      2.36 o 
  -6  -5   6        9.71        5.76      2.78 o 
  -5  -5   6        0.05        0.00      1.78 o 
  -4  -5   6       47.98       45.56      3.66 o 
  -3  -5   6        2.96        5.30      1.59 o 
  -2  -5   6       68.54       69.13      3.77 o 
  -1  -5   6      276.10      252.37      6.68 o 
   0  -5   6       28.21       22.64      1.57 o 
   1  -5   6        0.41        0.66      1.03 o 
   2  -5   6        6.05        5.25      1.64 o 
   3  -5   6        0.08       -1.83      1.83 o 
   4  -5   6        9.01       10.21      1.88 o 
   5  -5   6        3.18        3.16      2.60 o 
  -6  -4   6        6.04        4.93      2.44 o 
  -5  -4   6       43.24       42.32      4.09 o 
  -4  -4   6       21.84       18.14      2.60 o 
  -3  -4   6        7.26        8.12      1.62 o 
  -2  -4   6       44.78       47.58      2.95 o 
  -1  -4   6       45.18       51.75      2.87 o 
   0  -4   6       31.61       28.62      1.59 o 
   1  -4   6       42.44       48.83      2.73 o 
   2  -4   6      221.95      220.54      6.28 o 
   3  -4   6      272.71      266.97      7.64 o 
   4  -4   6       37.16       36.67      3.61 o 
   5  -4   6        7.45        8.17      3.10 o 
  -6  -3   6       18.99       18.01      3.13 o 
  -5  -3   6       41.26       45.87      3.69 o 
  -4  -3   6        4.67        4.22      1.30 o 
  -3  -3   6        1.00        0.32      1.14 o 
  -2  -3   6       89.59       97.82      3.93 o 
  -1  -3   6       18.13       17.77      1.67 o 
   0  -3   6       67.70       78.09      3.74 o 
   1  -3   6       10.36       11.62      1.38 o 
   2  -3   6      515.34      519.12      8.96 o 
   3  -3   6        6.61        7.53      1.99 o 
   4  -3   6       36.04       36.00      3.16 o 
   5  -3   6        6.78        4.16      2.07 o 
   6  -3   6       16.90       20.98      3.69 o 
  -6  -2   6        0.78        0.00      2.15 o 
  -5  -2   6        3.79        3.63      1.88 o 
  -4  -2   6        0.05        0.56      1.33 o 
  -3  -2   6       90.87       96.41      4.14 o 
  -2  -2   6      333.91      343.93      6.88 o 
  -1  -2   6        1.50        1.38      0.82 o 
   0  -2   6      544.79      598.73      5.72 o 
   1  -2   6      198.66      229.23      5.14 o 
   2  -2   6        2.92        3.50      1.09 o 
   3  -2   6       16.21       16.74      2.28 o 
   4  -2   6       21.71       26.21      2.84 o 
   5  -2   6        9.57       10.11      2.65 o 
   6  -2   6       14.27       18.46      3.42 o 
  -6  -1   6        0.85        0.00      1.91 o 
  -5  -1   6        3.34        1.78      1.94 o 
  -4  -1   6        0.77        2.36      1.19 o 
  -3  -1   6       96.30       93.12      4.12 o 
  -2  -1   6       22.97       28.47      2.12 o 
  -1  -1   6      103.95       99.71      3.30 o 
   0  -1   6      774.28      776.13      6.11 o 
   1  -1   6     2178.15     2234.58     15.44 o 
   2  -1   6      131.15      120.66      3.94 o 
   3  -1   6       16.89       14.67      1.94 o 
   4  -1   6        0.23       -0.88      1.72 o 
   5  -1   6       38.74       45.13      3.69 o 
   6  -1   6        0.25        1.62      1.96 o 
  -6   0   6        9.85        9.39      3.16 o 
  -5   0   6        0.78        1.80      1.94 o 
  -4   0   6       36.98       47.92      3.34 o 
  -3   0   6       49.93       49.58      2.87 o 
  -2   0   6       38.26       40.47      2.44 o 
  -1   0   6        8.23        7.77      1.25 o 
   0   0   6       83.41       72.63      1.95 o 
   1   0   6       49.25       44.05      2.20 o 
   2   0   6        0.89        0.32      0.72 o 
   3   0   6       83.55       86.26      3.67 o 
   4   0   6       21.29       21.06      2.33 o 
   5   0   6        2.96        3.98      1.86 o 
   6   0   6       20.74       16.84      3.34 o 
  -6   1   6        0.41       -1.11      2.33 o 
  -5   1   6        0.01        0.24      2.12 o 
  -4   1   6       97.51       92.38      4.62 o 
  -3   1   6        1.50        2.52      1.01 o 
  -2   1   6      124.14      142.25      4.39 o 
  -1   1   6       37.66       36.47      2.15 o 
   0   1   6      213.48      215.57      3.14 o 
   1   1   6       22.43       23.88      1.62 o 
   2   1   6       59.08       60.22      2.71 o 
   3   1   6        1.33        0.93      0.98 o 
   4   1   6        8.09        8.09      1.83 o 
   5   1   6        1.45        1.64      1.62 o 
   6   1   6       10.01       10.66      2.71 o 
  -6   2   6        1.04        4.64      2.33 o 
  -5   2   6       28.49       25.26      3.29 o 
  -4   2   6        0.50       -1.75      1.91 o 
  -3   2   6       20.86       23.61      2.25 o 
  -2   2   6        7.23        9.12      1.49 o 
  -1   2   6        6.59        5.46      1.09 o 
   0   2   6      806.70      762.35      6.26 o 
   1   2   6       18.39       19.79      1.62 o 
   2   2   6      148.79      160.78      4.42 o 
   3   2   6       39.16       36.38      2.55 o 
   4   2   6      110.44      117.75      4.91 o 
   5   2   6        0.94        1.86      1.64 o 
   6   2   6       32.82       31.89      3.61 o 
  -6   3   6        1.12       -1.83      2.10 o 
  -5   3   6        0.31        3.77      1.78 o 
  -4   3   6       70.51       73.23      4.41 o 
  -3   3   6        4.96        3.50      1.86 o 
  -2   3   6        4.71        2.17      1.33 o 
  -1   3   6       51.76       48.24      2.60 o 
   0   3   6       54.58       50.83      5.16 o 
   1   3   6      313.94      310.82      5.95 o 
   2   3   6       46.79       42.13      2.47 o 
   3   3   6       14.00       14.51      1.88 o 
   4   3   6       92.21       95.52      4.41 o 
   5   3   6       16.10       17.37      2.49 o 
   6   3   6        9.07        6.66      2.47 o 
  -5   4   6       10.96       11.46      2.10 o 
  -4   4   6       82.43       84.76      5.12 o 
  -3   4   6        3.58        3.29      2.04 o 
  -2   4   6       29.37       31.07      2.65 o 
  -1   4   6       80.31       78.56      3.56 o 
   0   4   6        3.16        5.33      0.80 o 
   1   4   6      159.79      153.92      4.68 o 
   2   4   6       27.69       32.29      2.23 o 
   3   4   6        0.23        0.00      1.33 o 
   4   4   6        7.46        5.73      1.94 o 
   5   4   6       34.66       28.87      3.21 o 
   6   4   6       12.15       13.10      2.44 o 
  -5   5   6        0.31        1.14      1.80 o 
  -4   5   6       41.12       35.50      3.85 o 
  -3   5   6        1.73        3.42      2.31 o 
  -2   5   6        2.00        1.38      1.64 o 
  -1   5   6       16.02       14.09      1.78 o 
   0   5   6      151.31      143.93     10.01 o 
   1   5   6        9.86       10.90      1.56 o 
   2   5   6       80.84       71.30      3.66 o 
   3   5   6        0.00        1.33      1.30 o 
   4   5   6       20.94       19.79      2.47 o 
   5   5   6       13.99       17.35      2.60 o 
   6   5   6        0.44       -0.82      2.25 o 
  -4   6   6        1.20       -2.49      2.49 o 
  -3   6   6        0.98       -1.86      1.86 o 
  -2   6   6       45.22       44.95      3.42 o 
  -1   6   6        2.47        1.38      1.49 o 
   0   6   6       97.46       92.89      4.08 o 
   1   6   6      113.25      117.85      4.76 o 
   2   6   6      107.38      100.78      4.60 o 
   3   6   6       17.34       19.31      2.55 o 
   4   6   6       38.21       32.95      3.24 o 
   5   6   6       16.68       18.97      2.79 o 
   6   6   6        5.16        8.57      2.81 o 
  -4   7   6        2.47       -0.58      2.52 o 
  -3   7   6        5.37        3.50      2.31 o 
  -2   7   6        8.25       10.29      2.28 o 
  -1   7   6       13.52       15.38      2.31 o 
   0   7   6        2.78        2.05      1.00 o 
   1   7   6        7.97        9.26      1.91 o 
   2   7   6       17.67       16.15      2.65 o 
   3   7   6      121.45      120.67      5.66 o 
   4   7   6       11.67        8.22      2.36 o 
   5   7   6        0.96       -0.27      2.20 o 
   6   7   6       25.91       31.54      4.67 o 
  -3   8   6        0.72        3.08      1.78 o 
  -2   8   6        0.56        0.50      1.75 o 
  -1   8   6       19.22       16.02      2.86 o 
   0   8   6        7.29        8.98      1.58 o 
   1   8   6        0.68        1.88      1.41 o 
   2   8   6       12.02       14.75      2.41 o 
   3   8   6        0.03       -1.38      1.67 o 
   4   8   6       17.74       25.91      3.02 o 
   5   8   6        0.00       -0.29      2.17 o 
  -2   9   6        3.33        1.67      2.17 o 
  -1   9   6        2.10        0.50      2.02 o 
   0   9   6        1.55        2.03      1.39 o 
   1   9   6        0.04       -2.17      2.17 o 
   2   9   6       37.31       42.74      4.14 o 
   3   9   6       22.05       22.04      3.10 o 
   4   9   6        2.41        2.23      1.96 o 
  -1  10   6        0.01        0.00      2.02 o 
   0  10   6        1.03        0.52      1.39 o 
   1  10   6        1.11        3.53      2.12 o 
   2  10   6        1.05       -1.11      2.07 o 
   3  10   6        0.43        0.88      2.04 o 
  -3  -9   7        0.02        2.12      2.25 o 
  -2  -9   7        0.00        0.00      1.72 o 
  -1  -9   7        5.02        1.67      2.57 o 
   0  -9   7        0.14       -1.21      1.55 o 
   1  -9   7        0.10        1.46      2.25 o 
  -4  -8   7        0.30        3.29      2.17 o 
  -3  -8   7       21.97       24.83      3.29 o 
  -2  -8   7       10.90        7.93      2.17 o 
  -1  -8   7       30.83       31.20      3.74 o 
   0  -8   7        0.46        0.87      1.23 o 
   1  -8   7       17.80       17.56      3.18 o 
   2  -8   7       19.15       19.95      3.40 o 
   3  -8   7       10.36       13.08      3.00 o 
  -4  -7   7        7.76        4.64      2.39 o 
  -3  -7   7       14.70        9.60      2.97 o 
  -2  -7   7        1.31        2.97      1.86 o 
  -1  -7   7       47.58       47.15      3.79 o 
   0  -7   7       17.95       19.73      2.18 o 
   1  -7   7       68.97       75.72      4.96 o 
   2  -7   7       14.17       17.43      2.39 o 
   3  -7   7        0.87        0.27      1.91 o 
  -5  -6   7        1.92        0.88      1.80 o 
  -4  -6   7        3.43        4.51      2.31 o 
  -3  -6   7      198.09      193.92      7.31 o 
  -2  -6   7       24.62       29.18      3.02 o 
  -1  -6   7       70.12       75.01      4.38 o 
   0  -6   7      100.88      106.27      4.42 o 
   1  -6   7       37.08       33.93      3.26 o 
   2  -6   7       23.08       24.56      2.71 o 
   3  -6   7        0.02        1.96      1.38 o 
   4  -6   7        7.94        9.20      2.78 o 
  -5  -5   7        1.16       -0.82      2.15 o 
  -4  -5   7       10.12        7.88      2.44 o 
  -3  -5   7       96.81       92.96      5.07 o 
  -2  -5   7       53.81       51.25      3.64 o 
  -1  -5   7       54.12       47.40      3.16 o 
   0  -5   7      120.66      115.69      3.36 o 
   1  -5   7        0.82        0.69      1.27 o 
   2  -5   7      106.21      110.56      5.15 o 
   3  -5   7       14.95       20.98      2.47 o 
   4  -5   7        9.64        4.80      2.57 o 
   5  -5   7        0.71        2.36      2.55 o 
  -6  -4   7        1.89        0.61      2.15 o 
  -5  -4   7        8.74       13.02      3.02 o 
  -4  -4   7       17.18       18.17      2.81 o 
  -3  -4   7        8.55       10.00      2.04 o 
  -2  -4   7        3.72        3.58      1.78 o 
  -1  -4   7      243.28      246.36      6.50 o 
   0  -4   7       89.31       76.62      2.62 o 
   1  -4   7        3.64        2.47      1.27 o 
   2  -4   7       71.58       60.63      3.69 o 
   3  -4   7      185.55      184.94      6.57 o 
   4  -4   7        0.60       -0.24      1.86 o 
   5  -4   7        4.49        5.76      2.55 o 
  -6  -3   7        0.67       -2.76      2.76 o 
  -5  -3   7       21.19       12.26      3.21 o 
  -4  -3   7        1.34        2.04      1.70 o 
  -3  -3   7        2.39       -1.19      1.56 o 
  -2  -3   7        8.67        5.33      1.35 o 
  -1  -3   7      103.48      100.53      3.96 o 
   0  -3   7       12.25       12.54      1.20 o 
   1  -3   7       42.50       45.38      2.73 o 
   2  -3   7        0.00       -1.25      1.25 o 
   3  -3   7       89.63       86.19      4.46 o 
   4  -3   7        0.06       -0.64      1.70 o 
   5  -3   7        5.51        8.14      2.36 o 
   6  -3   7        8.28        6.71      3.55 o 
  -6  -2   7        7.21        8.35      2.71 o 
  -5  -2   7        0.65        3.82      1.62 o 
  -4  -2   7        0.00        0.19      1.46 o 
  -3  -2   7       12.50       11.06      2.15 o 
  -2  -2   7       14.66       15.76      1.83 o 
  -1  -2   7       26.53       31.57      2.23 o 
   0  -2   7      165.14      182.68      6.28 o 
   1  -2   7      167.45      171.67      4.74 o 
   2  -2   7      100.49       92.77      3.85 o 
   3  -2   7        0.35        1.14      1.46 o 
   4  -2   7       22.75       21.33      2.65 o 
   5  -2   7       97.79       99.83      5.79 o 
   6  -2   7        6.99        6.92      2.92 o 
  -6  -1   7        4.79        4.85      2.71 o 
  -5  -1   7        0.11        1.41      1.51 o 
  -4  -1   7        0.05        1.17      1.64 o 
  -3  -1   7       17.03       18.60      2.15 o 
  -2  -1   7      173.90      166.42      4.87 o 
  -1  -1   7      116.93      116.56      3.93 o 
   0  -1   7        6.38        7.21      0.89 o 
   1  -1   7        4.80        4.51      0.95 o 
   2  -1   7       18.08       21.62      2.02 o 
   3  -1   7        5.43        6.10      1.56 o 
   4  -1   7        5.62        7.82      1.99 o 
   5  -1   7       12.35       13.63      3.24 o 
   6  -1   7       10.42        8.57      2.89 o 
  -6   0   7        1.55        3.16      2.20 o 
  -5   0   7        0.06       -1.17      1.54 o 
  -4   0   7        0.27        0.00      1.25 o 
  -3   0   7        3.03        4.85      1.33 o 
  -2   0   7        0.03       -0.98      0.98 o 
  -1   0   7       16.02       13.24      1.35 o 
   0   0   7      134.76      153.23      2.96 o 
   1   0   7      198.81      177.80      4.50 o 
   2   0   7        7.25        4.43      1.25 o 
   3   0   7       28.29       26.43      2.33 o 
   4   0   7      131.23      144.45      5.39 o 
   5   0   7        0.24        3.50      1.83 o 
   6   0   7        1.24       -0.27      2.15 o 
  -6   1   7       10.21        3.50      3.50 o 
  -5   1   7        7.84       11.32      2.04 o 
  -4   1   7        3.77        3.74      1.99 o 
  -3   1   7        2.31        2.86      1.51 o 
  -2   1   7        2.85        3.26      1.19 o 
  -1   1   7      465.75      465.00      7.42 o 
   0   1   7       16.30       16.57      1.15 o 
   1   1   7       21.33       26.80      1.75 o 
   2   1   7       36.98       41.72      2.34 o 
   3   1   7       21.53       23.35      2.07 o 
   4   1   7      112.26      116.13      5.10 o 
   5   1   7        0.09       -1.30      1.59 o 
   6   1   7        0.37       -1.83      2.31 o 
  -6   2   7       14.93       16.90      3.16 o 
  -5   2   7        1.43        3.24      2.12 o 
  -4   2   7        0.76        1.01      1.49 o 
  -3   2   7        2.81        2.68      1.51 o 
  -2   2   7        9.52        9.34      1.59 o 
  -1   2   7       84.74       87.58      3.51 o 
   0   2   7        0.30       -0.17      0.63 o 
   1   2   7       11.14       12.23      1.38 o 
   2   2   7       25.21       26.05      2.02 o 
   3   2   7       11.41       10.21      1.62 o 
   4   2   7        6.17        4.91      1.70 o 
   5   2   7        0.17        0.21      1.51 o 
   6   2   7        0.07       -0.53      2.10 o 
  -5   3   7        0.03       -1.99      1.99 o 
  -4   3   7        0.81        1.72      1.78 o 
  -3   3   7        6.01        4.46      1.46 o 
  -2   3   7      143.18      151.14      5.13 o 
  -1   3   7       14.26       15.12      1.78 o 
   0   3   7      540.23      511.19      5.72 o 
   1   3   7       22.96       19.42      1.83 o 
   2   3   7       33.01       34.31      2.41 o 
   3   3   7      162.39      162.16      5.45 o 
   4   3   7        2.66        5.22      1.30 o 
   5   3   7       26.86       22.44      3.16 o 
   6   3   7        0.84        1.33      1.70 o 
  -5   4   7        0.85       -1.11      2.39 o 
  -4   4   7        7.46        6.92      1.78 o 
  -3   4   7        0.13        2.89      1.30 o 
  -2   4   7        7.82       11.75      1.88 o 
  -1   4   7       25.75       21.86      2.10 o 
   0   4   7      263.86      261.84      7.89 o 
   1   4   7       64.84       63.93      3.19 o 
   2   4   7        8.89        9.63      1.46 o 
   3   4   7       11.68       12.60      1.88 o 
   4   4   7        1.19       -0.19      1.64 o 
   5   4   7        2.19        4.27      1.49 o 
   6   4   7        0.37       -0.53      1.94 o 
  -5   5   7        0.02       -0.90      2.12 o 
  -4   5   7       40.82       26.98      4.06 o 
  -3   5   7      116.57      108.44      5.58 o 
  -2   5   7        2.39        3.45      1.49 o 
  -1   5   7       10.41        8.65      1.67 o 
   0   5   7       25.97       27.01      1.63 o 
   1   5   7        0.25        0.16      1.14 o 
   2   5   7       11.99       15.04      1.99 o 
   3   5   7        0.14        0.69      1.17 o 
   4   5   7       57.60       54.56      3.69 o 
   5   5   7       10.19        8.73      2.33 o 
   6   5   7       11.11       11.46      3.05 o 
  -4   6   7       14.92       10.87      3.24 o 
  -3   6   7       51.30       47.90      4.09 o 
  -2   6   7       35.99       31.92      3.37 o 
  -1   6   7       15.29       11.99      2.04 o 
   0   6   7        5.81        6.11      1.60 o 
   1   6   7        0.52        0.66      1.33 o 
   2   6   7       11.00       11.48      2.10 o 
   3   6   7       37.06       35.10      3.05 o 
   4   6   7        2.18        3.02      1.70 o 
   5   6   7        1.54        4.27      1.94 o 
   6   6   7        5.58        4.40      3.00 o 
  -4   7   7        0.09        2.68      1.99 o 
  -3   7   7       17.24       20.98      3.26 o 
  -2   7   7        9.43       12.33      2.36 o 
  -1   7   7        0.13       -0.61      1.56 o 
   0   7   7        0.00        0.42      0.93 o 
   1   7   7        3.79        4.56      1.80 o 
   2   7   7       96.63       94.69      5.18 o 
   3   7   7       43.56       35.13      3.56 o 
   4   7   7        0.13       -2.02      2.02 o 
   5   7   7        6.38        7.53      2.33 o 
  -3   8   7        1.94       -1.43      2.36 o 
  -2   8   7        0.51       -0.27      1.75 o 
  -1   8   7        4.76        1.88      2.17 o 
   0   8   7        5.17        5.68      1.54 o 
   1   8   7        0.35       -1.91      1.91 o 
   2   8   7      166.90      180.78      7.20 o 
   3   8   7       22.39       24.30      2.89 o 
   4   8   7        3.54        1.80      2.31 o 
   5   8   7        2.14        6.39      2.20 o 
  -2   9   7        0.90       -2.39      2.39 o 
  -1   9   7        0.54        3.98      2.31 o 
   0   9   7        2.63        0.95      1.76 o 
   1   9   7        4.60        6.66      2.12 o 
   2   9   7        6.03        7.00      2.41 o 
   3   9   7        8.70        8.17      2.52 o 
   4   9   7        0.06        3.71      1.88 o 
  -1  10   7        0.00        2.71      1.72 o 
   0  10   7        7.19        7.41      2.03 o 
   1  10   7       20.96       16.21      4.03 o 
   2  10   7        0.60       -0.56      2.25 o 
   3  10   7        0.51       -2.07      2.36 o 
  -2  -9   8        2.24       -1.80      2.44 o 
  -1  -9   8        0.19       -0.29      1.88 o 
   0  -9   8        0.40        2.36      1.78 o 
  -3  -8   8        0.17       -0.58      1.67 o 
  -2  -8   8        2.14        0.53      2.33 o 
  -1  -8   8        0.97        0.00      2.02 o 
   0  -8   8       13.77       17.40      2.08 o 
   1  -8   8        8.92        4.88      2.73 o 
   2  -8   8       18.17       17.98      3.58 o 
  -4  -7   8        9.60        3.45      2.63 o 
  -3  -7   8        2.13       -2.07      2.28 o 
  -2  -7   8        2.07        2.65      1.75 o 
  -1  -7   8       31.24       35.76      3.40 o 
   0  -7   8        0.17       -1.13      1.31 o 
   1  -7   8        2.78        5.54      2.12 o 
   2  -7   8       46.29       54.55      4.30 o 
   3  -7   8        0.10       -0.29      1.96 o 
  -5  -6   8        0.76        2.12      2.36 o 
  -4  -6   8       14.66       14.03      3.24 o 
  -3  -6   8       15.47       13.95      2.71 o 
  -2  -6   8       12.24       16.05      2.73 o 
  -1  -6   8      124.16      121.65      5.60 o 
   0  -6   8       30.57       26.76      2.28 o 
   1  -6   8      162.51      158.83      6.54 o 
   2  -6   8        8.57        8.30      2.60 o 
   3  -6   8        1.77        3.85      1.49 o 
   4  -6   8        0.67        1.46      1.99 o 
  -5  -5   8       17.34       14.75      2.92 o 
  -4  -5   8        2.76        2.71      2.15 o 
  -3  -5   8       31.57       30.46      3.32 o 
  -2  -5   8      115.73      115.14      5.55 o 
  -1  -5   8       65.87       71.24      3.98 o 
   0  -5   8       63.88       61.06      2.76 o 
   1  -5   8      115.26      119.23      5.02 o 
   2  -5   8        1.39        2.07      1.72 o 
   3  -5   8        0.00       -0.45      1.56 o 
   4  -5   8        0.47        0.27      1.86 o 
  -5  -4   8        8.86        9.42      2.55 o 
  -4  -4   8       15.91        9.20      2.92 o 
  -3  -4   8       93.63      100.37      4.99 o 
  -2  -4   8      653.32      663.29     11.67 o 
  -1  -4   8       39.37       36.11      2.97 o 
   0  -4   8       91.71       84.43      2.83 o 
   1  -4   8        7.96        4.85      1.59 o 
   2  -4   8       28.72       24.65      2.71 o 
   3  -4   8        4.27        5.22      1.86 o 
   4  -4   8        0.05       -0.48      1.75 o 
   5  -4   8       26.86       28.52      3.79 o 
  -5  -3   8       15.55       16.82      3.10 o 
  -4  -3   8       15.83       13.77      2.76 o 
  -3  -3   8       35.47       29.80      3.05 o 
  -2  -3   8      305.70      277.75      7.35 o 
  -1  -3   8      310.32      286.02      6.98 o 
   0  -3   8       80.33       79.36      2.54 o 
   1  -3   8       43.45       37.60      2.65 o 
   2  -3   8       19.81       23.21      2.44 o 
   3  -3   8      127.02      124.03      5.58 o 
   4  -3   8       10.82        9.20      2.44 o 
   5  -3   8       32.16       28.47      4.01 o 
  -6  -2   8        8.67        8.43      3.26 o 
  -5  -2   8        4.29        1.51      2.31 o 
  -4  -2   8       40.30       36.19      3.29 o 
  -3  -2   8       23.76       23.53      2.55 o 
  -2  -2   8        0.31       -0.90      1.25 o 
  -1  -2   8       69.24       63.38      3.21 o 
   0  -2   8       29.23       32.37      1.68 o 
   1  -2   8      151.16      160.70      4.95 o 
   2  -2   8        7.77        8.62      1.51 o 
   3  -2   8      294.90      290.64      7.67 o 
   4  -2   8      260.66      245.87      7.96 o 
   5  -2   8       23.32       26.02      3.63 o 
   6  -2   8       10.25        5.09      3.10 o 
  -6  -1   8        0.56        3.90      2.10 o 
  -5  -1   8       11.59        5.97      2.02 o 
  -4  -1   8       74.18       70.37      4.43 o 
  -3  -1   8        0.49        0.69      1.25 o 
  -2  -1   8       57.73       54.50      3.11 o 
  -1  -1   8       71.92       71.14      3.29 o 
   0  -1   8       29.02       32.83      1.56 o 
   1  -1   8        9.52       12.78      1.67 o 
   2  -1   8      108.09      104.20      4.09 o 
   3  -1   8      129.99      131.82      5.15 o 
   4  -1   8      208.86      213.24      7.23 o 
   5  -1   8       69.62       76.31      5.04 o 
   6  -1   8        5.65        5.17      2.55 o 
  -6   0   8        1.93        5.09      2.41 o 
  -5   0   8        0.41        0.24      1.86 o 
  -4   0   8        1.33        4.11      1.46 o 
  -3   0   8        3.33        2.04      1.51 o 
  -2   0   8        7.82        7.72      1.49 o 
  -1   0   8      164.04      162.58      4.79 o 
   0   0   8      844.84      875.13      7.91 o 
   1   0   8       16.32       15.62      1.59 o 
   2   0   8      100.53       95.53      3.93 o 
   3   0   8        0.08       -0.32      1.01 o 
   4   0   8      140.30      141.59      5.85 o 
   5   0   8       52.82       49.25      4.14 o 
   6   0   8        0.00        0.00      1.94 o 
  -6   1   8        2.24        3.98      1.86 o 
  -5   1   8        5.00        7.61      2.15 o 
  -4   1   8        0.14       -1.64      1.64 o 
  -3   1   8       15.12       16.26      2.28 o 
  -2   1   8        0.77       -0.42      1.19 o 
  -1   1   8       17.13       23.03      2.07 o 
   0   1   8        3.73        5.89      0.81 o 
   1   1   8       84.66       82.21      3.35 o 
   2   1   8      231.00      244.89      5.94 o 
   3   1   8        1.17        2.63      1.30 o 
   4   1   8       81.25       82.94      4.54 o 
   5   1   8       12.31       10.61      2.47 o 
   6   1   8        0.77        1.09      2.17 o 
  -5   2   8        5.22        7.32      2.28 o 
  -4   2   8        0.68        1.09      1.67 o 
  -3   2   8        5.98        8.46      1.75 o 
  -2   2   8       10.41        8.30      1.56 o 
  -1   2   8       57.74       63.34      3.13 o 
   0   2   8        2.48        0.58      0.78 o 
   1   2   8       10.16       11.56      1.41 o 
   2   2   8       30.16       29.48      2.33 o 
   3   2   8       47.78       48.51      3.32 o 
   4   2   8       33.52       33.75      2.95 o 
   5   2   8        6.76        1.56      2.15 o 
   6   2   8       23.85       19.79      3.77 o 
  -5   3   8        2.30        1.38      2.31 o 
  -4   3   8        0.08        0.00      1.56 o 
  -3   3   8       25.77       31.25      2.79 o 
  -2   3   8       11.17        9.68      1.78 o 
  -1   3   8      311.29      308.80      7.04 o 
   0   3   8        0.17        0.46      0.77 o 
   1   3   8       20.27       17.54      1.91 o 
   2   3   8       35.21       31.10      2.47 o 
   3   3   8      272.19      278.50      7.19 o 
   4   3   8       13.43       19.04      2.31 o 
   5   3   8        8.46        6.15      2.41 o 
   6   3   8        1.27        1.09      2.17 o 
  -5   4   8        1.03       -2.31      2.52 o 
  -4   4   8        0.42        0.98      2.20 o 
  -3   4   8        0.16       -1.03      1.43 o 
  -2   4   8       41.88       41.26      3.21 o 
  -1   4   8       60.16       57.39      3.37 o 
   0   4   8       17.48       16.60      1.29 o 
   1   4   8        1.14        2.12      0.95 o 
   2   4   8        7.60        6.66      1.54 o 
   3   4   8        0.43        0.85      1.17 o 
   4   4   8        1.17        2.39      1.54 o 
   5   4   8        5.10        4.22      2.15 o 
   6   4   8        5.56        7.82      2.63 o 
  -4   5   8        0.02        3.92      1.75 o 
  -3   5   8        0.52       -2.02      2.23 o 
  -2   5   8       20.83       20.11      2.68 o 
  -1   5   8       18.38       14.46      2.39 o 
   0   5   8        0.25       -0.05      0.85 o 
   1   5   8       51.11       51.78      3.26 o 
   2   5   8       78.56       84.22      4.27 o 
   3   5   8        1.21        0.74      1.25 o 
   4   5   8        5.86        1.88      1.96 o 
   5   5   8       20.61       16.92      3.10 o 
   6   5   8        0.23        1.17      1.83 o 
  -4   6   8        4.43        1.14      2.65 o 
  -3   6   8       27.97       29.61      3.69 o 
  -2   6   8        1.51       -1.06      1.91 o 
  -1   6   8       19.15       17.75      2.28 o 
   0   6   8        6.61        7.80      1.26 o 
   1   6   8        1.50        0.00      1.38 o 
   2   6   8        0.25        0.56      1.41 o 
   3   6   8        5.09        7.43      2.04 o 
   4   6   8       24.08       20.80      2.68 o 
   5   6   8        1.32        3.90      2.07 o 
   6   6   8        3.41        7.24      2.33 o 
  -3   7   8        2.38        1.35      2.07 o 
  -2   7   8        2.79        3.82      1.91 o 
  -1   7   8        2.12       -0.21      1.99 o 
   0   7   8        6.20        4.72      1.40 o 
   1   7   8        0.10        3.00      1.25 o 
   2   7   8        1.02        1.25      1.59 o 
   3   7   8        6.95        6.63      2.02 o 
   4   7   8        9.94        6.13      2.71 o 
   5   7   8        4.61        8.62      2.47 o 
  -3   8   8        0.53       -0.90      2.25 o 
  -2   8   8        2.24        2.94      2.04 o 
  -1   8   8       10.92       11.25      2.60 o 
   0   8   8        0.04        0.91      1.16 o 
   1   8   8        4.55        1.80      2.17 o 
   2   8   8        6.60        5.30      2.52 o 
   3   8   8       18.94       15.94      2.68 o 
   4   8   8        0.11        1.35      1.96 o 
   5   8   8       10.17       13.16      3.05 o 
  -2   9   8       11.38       11.03      2.55 o 
  -1   9   8        0.05       -1.94      1.94 o 
   0   9   8        1.28       -0.13      1.46 o 
   1   9   8       14.65       14.59      3.16 o 
   2   9   8        7.62        8.04      2.47 o 
   3   9   8        9.95        8.70      3.08 o 
   4   9   8        0.14        0.00      1.78 o 
   0  10   8        0.16        1.77      1.65 o 
   1  10   8       12.31       17.88      3.42 o 
   2  10   8        4.80        4.08      2.49 o 
   3  10   8        1.67        1.83      2.23 o 
  -3  -8   9        0.03       -1.86      1.86 o 
  -2  -8   9        0.03        1.14      1.35 o 
  -1  -8   9        1.11        4.99      1.91 o 
   0  -8   9        0.46        0.34      1.25 o 
   1  -8   9       24.11       30.93      3.58 o 
   2  -8   9        2.36        1.83      2.47 o 
  -4  -7   9        0.19       -2.17      2.17 o 
  -3  -7   9        0.13        1.11      1.99 o 
  -2  -7   9        6.74        7.19      1.86 o 
  -1  -7   9        0.46       -0.24      1.80 o 
   0  -7   9       32.26       33.84      2.39 o 
   1  -7   9       27.15       28.12      3.50 o 
   2  -7   9       13.87       15.83      2.73 o 
   3  -7   9        3.29        0.61      2.36 o 
  -4  -6   9        0.01       -0.29      2.04 o 
  -3  -6   9        0.27       -0.50      2.02 o 
  -2  -6   9        5.99        8.83      1.83 o 
  -1  -6   9        5.28        6.42      2.02 o 
   0  -6   9       22.78       27.01      3.63 o 
   1  -6   9       70.43       65.24      4.62 o 
   2  -6   9        1.45        0.98      2.23 o 
   3  -6   9        0.01        0.00      2.10 o 
   4  -6   9        0.19       -1.51      2.12 o 
  -5  -5   9       11.46       10.16      2.81 o 
  -4  -5   9        9.15        4.19      2.17 o 
  -3  -5   9       47.71       50.73      3.98 o 
  -2  -5   9        5.15        2.94      2.33 o 
  -1  -5   9       58.89       58.57      3.87 o 
   0  -5   9      149.79      148.56      4.20 o 
   1  -5   9       18.03       17.32      2.23 o 
   2  -5   9       19.23       21.33      2.76 o 
   3  -5   9        0.21        2.44      1.30 o 
   4  -5   9        5.12        3.90      2.84 o 
  -5  -4   9        0.47        1.43      1.83 o 
  -4  -4   9       22.26       16.45      2.97 o 
  -3  -4   9      118.40      119.62      5.79 o 
  -2  -4   9        4.28        2.12      2.04 o 
  -1  -4   9       93.77       85.90      4.46 o 
   0  -4   9       40.75       39.49      2.47 o 
   1  -4   9        9.00        8.22      1.88 o 
   2  -4   9        5.99        2.39      2.12 o 
   3  -4   9        1.41        1.56      1.46 o 
   4  -4   9        0.00        3.58      1.46 o 
   5  -4   9        0.02       -2.63      2.63 o 
  -5  -3   9        7.20        7.66      2.28 o 
  -4  -3   9        0.15       -2.23      2.23 o 
  -3  -3   9       37.03       39.16      3.58 o 
  -2  -3   9       57.71       60.89      3.87 o 
  -1  -3   9      138.17      128.49      5.16 o 
   0  -3   9       30.41       29.42      1.82 o 
   1  -3   9        0.14        0.66      1.11 o 
   2  -3   9       85.89       88.89      4.27 o 
   3  -3   9       43.97       42.61      3.69 o 
   4  -3   9        0.22       -0.72      1.88 o 
   5  -3   9       15.34       15.04      3.05 o 
  -5  -2   9       20.71       17.35      3.26 o 
  -4  -2   9        2.93        2.94      1.56 o 
  -3  -2   9        5.01        8.27      2.12 o 
  -2  -2   9       63.26       63.47      3.90 o 
  -1  -2   9      362.56      367.17      7.97 o 
   0  -2   9       43.70       45.11      1.98 o 
   1  -2   9       38.49       34.81      2.81 o 
   2  -2   9      147.02      143.12      5.29 o 
   3  -2   9      104.09      106.89      5.10 o 
   4  -2   9        0.49        3.55      1.78 o 
   5  -2   9       11.37        8.41      2.97 o 
  -5  -1   9        8.76        6.84      2.44 o 
  -4  -1   9        0.05        0.88      1.94 o 
  -3  -1   9       52.72       63.06      3.95 o 
  -2  -1   9       91.05       88.25      4.20 o 
  -1  -1   9      153.19      144.79      5.00 o 
   0  -1   9      185.48      178.71      3.77 o 
   1  -1   9      155.15      147.35      4.89 o 
   2  -1   9       12.55       13.85      1.70 o 
   3  -1   9        8.07        9.65      2.28 o 
   4  -1   9      196.29      205.55      7.42 o 
   5  -1   9        4.62       10.02      2.49 o 
   6  -1   9        7.00        4.48      2.68 o 
  -5   0   9        0.08        1.06      1.91 o 
  -4   0   9        5.17        4.64      1.56 o 
  -3   0   9       43.78       53.81      3.69 o 
  -2   0   9       64.28       66.50      3.66 o 
  -1   0   9        3.68        5.20      1.25 o 
   0   0   9        1.54       -1.33      1.33 o 
   1   0   9      274.87      279.91      6.61 o 
   2   0   9        3.02        1.78      1.27 o 
   3   0   9        2.61        1.88      1.72 o 
   4   0   9        1.52        2.65      1.99 o 
   5   0   9        4.67        2.17      2.25 o 
   6   0   9        0.03        3.18      2.12 o 
  -5   1   9        0.02       -0.27      2.07 o 
  -4   1   9        0.18       -2.20      2.20 o 
  -3   1   9       50.16       42.67      3.45 o 
  -2   1   9       23.19       17.93      2.10 o 
  -1   1   9       37.87       36.89      2.79 o 
   0   1   9       13.87       12.05      1.23 o 
   1   1   9       64.98       62.68      3.16 o 
   2   1   9       39.64       37.97      2.68 o 
   3   1   9      312.95      292.78      7.73 o 
   4   1   9       40.61       46.99      3.61 o 
   5   1   9       33.59       28.52      3.13 o 
   6   1   9        0.00        0.00      2.31 o 
  -5   2   9        0.84        0.56      2.17 o 
  -4   2   9       11.21       13.85      2.47 o 
  -3   2   9        0.73       -1.56      1.62 o 
  -2   2   9       56.47       54.94      3.37 o 
  -1   2   9        0.53        0.58      1.06 o 
   0   2   9       31.69       33.53      3.42 o 
   1   2   9       12.64       14.14      1.64 o 
   2   2   9      133.33      123.61      4.81 o 
   3   2   9       73.30       72.21      4.14 o 
   4   2   9        3.05        3.18      1.67 o 
   5   2   9        1.53        1.88      1.78 o 
   6   2   9        0.20       -0.29      2.39 o 
  -5   3   9       11.16       12.04      3.29 o 
  -4   3   9        6.94        8.46      1.96 o 
  -3   3   9        1.69        5.30      1.54 o 
  -2   3   9        5.68        4.56      1.46 o 
  -1   3   9        1.12        0.48      1.11 o 
   0   3   9        1.94        1.46      0.79 o 
   1   3   9       13.41       16.76      1.78 o 
   2   3   9       23.92       25.36      2.39 o 
   3   3   9        4.46        1.75      2.04 o 
   4   3   9        6.52        4.67      2.04 o 
   5   3   9        0.00       -1.43      1.75 o 
   6   3   9        1.83        3.13      2.17 o 
  -5   4   9        2.91        3.32      2.44 o 
  -4   4   9        0.54        2.31      1.33 o 
  -3   4   9       16.71       15.94      2.57 o 
  -2   4   9        3.08        1.33      1.80 o 
  -1   4   9       29.75       31.01      2.79 o 
   0   4   9        1.31        2.52      0.85 o 
   1   4   9       69.26       69.98      3.64 o 
   2   4   9      195.52      189.50      6.22 o 
   3   4   9        0.37        0.56      1.22 o 
   4   4   9       14.71       11.78      2.71 o 
   5   4   9        2.01       -1.96      2.23 o 
   6   4   9        4.09        6.36      2.10 o 
  -4   5   9        0.70       -2.20      2.57 o 
  -3   5   9        3.75        7.56      1.86 o 
  -2   5   9        9.14        8.25      2.23 o 
  -1   5   9       32.21       28.73      2.97 o 
   0   5   9       76.84       74.87      3.05 o 
   1   5   9       96.81      103.28      4.75 o 
   2   5   9        7.14        3.93      1.80 o 
   3   5   9        0.10        3.53      1.09 o 
   4   5   9        0.23       -1.72      1.72 o 
   5   5   9        0.29        3.08      1.54 o 
   6   5   9        0.91        3.29      2.04 o 
  -4   6   9        5.02        5.62      1.80 o 
  -3   6   9        2.72        3.61      1.70 o 
  -2   6   9       11.89       14.30      2.65 o 
  -1   6   9       11.87       12.73      2.23 o 
   0   6   9       78.60       79.66      3.23 o 
   1   6   9        7.15        6.84      2.10 o 
   2   6   9        0.35        1.78      1.49 o 
   3   6   9        5.74        2.55      1.80 o 
   4   6   9        0.58        1.43      1.83 o 
   5   6   9        4.83        7.03      2.68 o 
  -3   7   9        7.29        6.47      3.00 o 
  -2   7   9       26.75       25.63      3.26 o 
  -1   7   9        3.43        5.28      2.10 o 
   0   7   9        2.07        2.29      1.13 o 
   1   7   9        0.80        1.49      1.80 o 
   2   7   9       12.51       14.38      2.44 o 
   3   7   9        0.13       -0.45      1.46 o 
   4   7   9        0.22        2.04      1.70 o 
   5   7   9        7.74        5.76      3.10 o 
  -2   8   9       17.31       17.82      3.26 o 
  -1   8   9       13.56       16.90      2.81 o 
   0   8   9        2.72        5.11      1.49 o 
   1   8   9        5.66        4.75      2.12 o 
   2   8   9        3.77        3.63      2.10 o 
   3   8   9        2.75       -1.03      2.47 o 
   4   8   9        6.64       11.40      2.15 o 
  -1   9   9        0.07        3.45      1.86 o 
   0   9   9        0.01        0.45      1.39 o 
   1   9   9       19.08       25.07      3.37 o 
   2   9   9        2.86       -0.82      2.04 o 
   3   9   9        5.16        8.20      2.39 o 
   4   9   9        6.76        8.81      2.55 o 
   0  10   9        0.29        0.88      1.51 o 
   1  10   9        0.02        1.49      2.04 o 
   2  10   9        1.15        0.90      2.02 o 
  -2  -8  10        0.25       -0.90      2.15 o 
  -1  -8  10        0.00        0.88      1.51 o 
   0  -8  10        2.37        2.18      2.20 o 
   1  -8  10        2.14        4.24      2.25 o 
  -3  -7  10        0.20       -0.58      1.99 o 
  -2  -7  10        0.47        3.02      2.20 o 
  -1  -7  10       24.43       28.04      3.08 o 
   0  -7  10       15.53       15.79      1.89 o 
   1  -7  10       16.81       17.40      3.10 o 
   2  -7  10        1.66        2.60      2.07 o 
  -4  -6  10        9.09       13.98      3.24 o 
  -3  -6  10        1.94        4.30      1.70 o 
  -2  -6  10        5.63        4.99      1.96 o 
  -1  -6  10        6.74        6.92      2.10 o 
   0  -6  10        8.64        8.12      1.65 o 
   1  -6  10       61.81       51.32      4.25 o 
   2  -6  10        8.94        8.86      1.99 o 
   3  -6  10        0.61       -2.25      2.25 o 
  -4  -5  10       11.78        8.91      2.76 o 
  -3  -5  10        0.90        0.00      2.12 o 
  -2  -5  10       48.33       50.81      3.79 o 
  -1  -5  10        1.95       -1.64      1.64 o 
   0  -5  10      175.16      169.90      4.79 o 
   1  -5  10       49.34       47.34      3.69 o 
   2  -5  10        7.63        8.96      2.17 o 
   3  -5  10        0.51        1.83      1.46 o 
   4  -5  10        0.21        1.17      2.36 o 
  -5  -4  10        0.39        3.61      1.27 o 
  -4  -4  10        0.09        2.63      1.67 o 
  -3  -4  10        3.71        2.10      1.75 o 
  -2  -4  10       44.59       45.14      3.56 o 
  -1  -4  10       21.29       23.64      2.68 o 
   0  -4  10       57.27       62.55      2.79 o 
   1  -4  10       92.96       79.18      4.41 o 
   2  -4  10       39.72       36.24      3.53 o 
   3  -4  10        0.45       -1.43      2.10 o 
   4  -4  10        3.98        4.88      2.31 o 
  -5  -3  10        7.40        9.87      2.55 o 
  -4  -3  10        0.52        2.76      1.19 o 
  -3  -3  10       77.48       81.84      4.80 o 
  -2  -3  10       83.11       82.19      4.70 o 
  -1  -3  10      337.04      341.37      8.50 o 
   0  -3  10        4.47        3.84      2.29 o 
   1  -3  10       33.54       28.39      2.76 o 
   2  -3  10        0.23       -0.40      1.64 o 
   3  -3  10        0.06        0.21      1.54 o 
   4  -3  10       16.55       18.67      3.10 o 
   5  -3  10        0.04        0.00      2.15 o 
  -5  -2  10        0.18       -1.14      2.12 o 
  -4  -2  10        0.76       -0.72      1.83 o 
  -3  -2  10      111.19      121.50      5.60 o 
  -2  -2  10      500.44      519.57     10.60 o 
  -1  -2  10       17.41       17.14      2.49 o 
   0  -2  10        2.07        1.69      1.72 o 
   1  -2  10       21.74       18.68      2.23 o 
   2  -2  10        2.38        2.73      1.51 o 
   3  -2  10        6.21        6.79      1.91 o 
   4  -2  10       19.06       15.17      2.81 o 
   5  -2  10       22.33       19.39      3.58 o 
  -5  -1  10        3.22        4.19      1.88 o 
  -4  -1  10       19.97       17.35      3.21 o 
  -3  -1  10        3.15        1.43      2.28 o 
  -2  -1  10        1.40        1.96      1.56 o 
  -1  -1  10      120.85      111.98      4.62 o 
   0  -1  10        0.01       -0.42      1.31 o 
   1  -1  10       30.24       29.16      2.41 o 
   2  -1  10       16.66       12.02      2.10 o 
   3  -1  10      234.44      245.42      7.71 o 
   4  -1  10        0.00        2.04      1.88 o 
   5  -1  10       52.62       51.64      4.27 o 
  -5   0  10       11.48       13.42      2.65 o 
  -4   0  10       72.93       61.82      4.91 o 
  -3   0  10      101.18       98.22      5.02 o 
  -2   0  10       92.27       89.41      4.43 o 
  -1   0  10       12.73        9.79      2.02 o 
   0   0  10      143.56      124.61      3.35 o 
   1   0  10       38.53       32.21      2.68 o 
   2   0  10       16.39       15.20      2.23 o 
   3   0  10      303.99      303.46      8.20 o 
   4   0  10      308.26      319.16      9.08 o 
   5   0  10        3.11        2.04      2.55 o 
   6   0  10        0.12       -1.22      2.49 o 
  -5   1  10        3.42        0.29      2.23 o 
  -4   1  10       12.19       11.51      2.55 o 
  -3   1  10        2.53       -1.01      2.02 o 
  -2   1  10       10.40       12.02      1.80 o 
  -1   1  10       47.73       50.69      3.13 o 
   0   1  10       62.40       65.18      2.39 o 
   1   1  10       30.14       31.12      2.52 o 
   2   1  10       60.27       59.22      3.58 o 
   3   1  10      169.09      185.80      6.41 o 
   4   1  10       17.83       18.54      2.63 o 
   5   1  10        7.01        6.29      2.47 o 
   6   1  10        3.07        5.36      2.31 o 
  -5   2  10        0.84        0.88      1.83 o 
  -4   2  10        3.21        3.69      2.04 o 
  -3   2  10       14.34       17.03      2.49 o 
  -2   2  10        3.14        3.45      1.62 o 
  -1   2  10        8.36        9.60      1.54 o 
   0   2  10        0.51       -0.14      0.99 o 
   1   2  10      191.88      187.04      5.96 o 
   2   2  10      141.73      134.39      5.26 o 
   3   2  10      183.36      183.68      6.35 o 
   4   2  10       42.47       37.70      3.64 o 
   5   2  10        1.40       -1.49      2.12 o 
   6   2  10        0.42        0.00      2.39 o 
  -5   3  10        0.20       -0.61      2.04 o 
  -4   3  10        8.43        5.65      2.23 o 
  -3   3  10        3.63        2.20      1.99 o 
  -2   3  10        2.52        5.54      1.75 o 
  -1   3  10        6.91        5.30      1.64 o 
   0   3  10        0.43        1.27      1.21 o 
   1   3  10       53.68       56.51      3.32 o 
   2   3  10      183.05      179.32      6.17 o 
   3   3  10       55.18       55.33      3.64 o 
   4   3  10        7.09        5.62      1.62 o 
   5   3  10        1.33        2.28      1.91 o 
   6   3  10        2.72        0.90      2.23 o 
  -4   4  10        0.02       -1.35      2.02 o 
  -3   4  10        7.32        6.07      2.02 o 
  -2   4  10       13.06       12.68      2.20 o 
  -1   4  10        0.19       -1.11      1.35 o 
   0   4  10        5.16        7.99      1.38 o 
   1   4  10        1.32        1.38      1.59 o 
   2   4  10      219.26      224.53      6.97 o 
   3   4  10       30.71       29.98      2.92 o 
   4   4  10        0.16        2.02      1.51 o 
   5   4  10        3.52        3.10      2.02 o 
   6   4  10        1.10       -0.29      2.20 o 
  -4   5  10        3.42        3.74      2.25 o 
  -3   5  10        0.61       -2.07      2.07 o 
  -2   5  10        0.01        1.54      1.54 o 
  -1   5  10        0.02        0.61      1.14 o 
   0   5  10        0.54        0.09      0.96 o 
   1   5  10       15.11       17.11      2.71 o 
   2   5  10       28.43       25.87      2.92 o 
   3   5  10        1.02       -0.85      1.80 o 
   4   5  10        0.02       -1.41      1.91 o 
   5   5  10        6.42        5.12      2.65 o 
  -3   6  10        8.05        7.32      2.71 o 
  -2   6  10        1.19        2.17      1.51 o 
  -1   6  10        3.55        2.63      1.78 o 
   0   6  10        0.79       -1.87      1.96 o 
   1   6  10       82.91       77.39      4.81 o 
   2   6  10        2.25        1.67      1.72 o 
   3   6  10        0.97        1.56      1.49 o 
   4   6  10        4.31        0.00      2.20 o 
   5   6  10        2.33        3.69      1.99 o 
  -3   7  10        1.71        1.78      2.28 o 
  -2   7  10        0.23       -1.33      2.07 o 
  -1   7  10        5.19        3.39      1.91 o 
   0   7  10        6.63       10.28      1.52 o 
   1   7  10       29.94       34.75      3.34 o 
   2   7  10        0.60       -1.62      1.78 o 
   3   7  10        2.06        2.71      1.46 o 
   4   7  10        1.04        3.74      2.02 o 
   5   7  10        0.18        0.90      1.72 o 
  -2   8  10        0.13       -1.17      2.52 o 
  -1   8  10        3.50       -2.76      2.76 o 
   0   8  10       13.38       17.21      2.08 o 
   1   8  10        8.23       11.78      2.73 o 
   2   8  10        3.05        1.54      2.25 o 
   3   8  10        3.56        5.36      2.31 o 
   4   8  10        3.95        4.35      2.41 o 
  -1   9  10        0.31        5.38      2.07 o 
   0   9  10        5.13        4.11      1.71 o 
   1   9  10        2.30        3.90      1.96 o 
   2   9  10        3.51        5.94      2.12 o 
   3   9  10        0.84       -2.36      2.47 o 
  -2  -7  11        4.19        9.07      2.39 o 
  -1  -7  11        0.04       -0.85      1.91 o 
   0  -7  11        7.22        6.91      1.47 o 
   1  -7  11        1.27       -2.31      2.41 o 
  -3  -6  11        2.24        4.32      2.39 o 
  -2  -6  11       20.52       30.77      3.66 o 
  -1  -6  11        0.00        2.04      1.14 o 
   0  -6  11       11.42       16.65      1.91 o 
   1  -6  11       11.13       12.04      2.63 o 
   2  -6  11        0.96       -1.94      2.02 o 
   3  -6  11        2.56       -0.90      2.28 o 
  -4  -5  11        3.30        8.30      2.49 o 
  -3  -5  11        0.06        1.59      1.59 o 
  -2  -5  11       28.46       31.52      3.26 o 
  -1  -5  11       19.93       18.52      2.76 o 
   0  -5  11       79.18       74.33      6.85 o 
   1  -5  11        0.76        1.91      1.46 o 
   2  -5  11        0.93        3.29      1.88 o 
   3  -5  11        0.41       -1.38      2.07 o 
  -4  -4  11        0.26        3.92      2.20 o 
  -3  -4  11       40.58       48.79      4.14 o 
  -2  -4  11       27.94       26.93      3.00 o 
  -1  -4  11       80.71       91.13      4.78 o 
   0  -4  11       85.03       75.70      3.22 o 
   1  -4  11        2.70        3.69      1.99 o 
   2  -4  11        4.40        8.12      2.04 o 
   3  -4  11        0.02        2.31      1.46 o 
   4  -4  11        0.00        1.43      1.96 o 
  -4  -3  11        2.87       -2.36      2.36 o 
  -3  -3  11       10.01       14.93      2.63 o 
  -2  -3  11        4.61        4.69      1.86 o 
  -1  -3  11       37.03       30.59      3.18 o 
   0  -3  11        4.08        4.68      1.12 o 
   1  -3  11        8.76        7.40      2.15 o 
   2  -3  11       27.18       26.95      3.10 o 
   3  -3  11        6.05        6.63      2.31 o 
   4  -3  11       12.64       19.34      2.55 o 
  -5  -2  11        0.68       -0.29      2.07 o 
  -4  -2  11        1.49        2.33      1.96 o 
  -3  -2  11        5.88        6.37      2.12 o 
  -2  -2  11      298.93      288.65      8.60 o 
  -1  -2  11       99.37      106.80      4.94 o 
   0  -2  11        2.21        0.25      0.91 o 
   1  -2  11        0.06        0.37      1.06 o 
   2  -2  11        8.52        8.99      1.72 o 
   3  -2  11       13.47       12.20      2.73 o 
   4  -2  11       14.84       12.92      2.60 o 
   5  -2  11        3.64        2.63      2.44 o 
  -5  -1  11        3.09        2.68      2.36 o 
  -4  -1  11        1.37        1.54      1.99 o 
  -3  -1  11       83.05       84.28      4.99 o 
  -2  -1  11        8.24       10.21      2.33 o 
  -1  -1  11       38.98       40.38      3.56 o 
   0  -1  11        0.92        0.29      1.13 o 
   1  -1  11       13.66        8.83      1.80 o 
   2  -1  11        1.96        0.19      1.75 o 
   3  -1  11       10.42       13.71      2.47 o 
   4  -1  11        3.67        4.59      1.99 o 
   5  -1  11        0.01       -0.85      2.23 o 
  -5   0  11        0.29       -0.29      2.39 o 
  -4   0  11        4.09        1.51      2.57 o 
  -3   0  11       40.37       45.93      3.85 o 
  -2   0  11       50.19       46.47      3.74 o 
  -1   0  11      180.03      175.15      6.17 o 
   0   0  11       27.10       28.54      2.77 o 
   1   0  11       13.22       16.71      2.10 o 
   2   0  11        7.76        7.11      1.70 o 
   3   0  11       46.63       41.32      3.71 o 
   4   0  11       55.92       63.00      4.54 o 
   5   0  11        3.43       -1.62      2.49 o 
  -5   1  11        1.77        3.61      2.10 o 
  -4   1  11       44.57       46.51      4.51 o 
  -3   1  11       17.62       23.47      2.57 o 
  -2   1  11        3.59        7.19      1.72 o 
  -1   1  11      102.47       97.15      4.81 o 
   0   1  11        1.10        2.52      0.80 o 
   1   1  11       26.52       24.99      2.57 o 
   2   1  11       28.47       27.51      2.65 o 
   3   1  11        3.86        3.21      2.17 o 
   4   1  11        0.18        2.76      1.67 o 
   5   1  11        3.02        3.47      1.86 o 
  -4   2  11       25.71       25.28      3.77 o 
  -3   2  11       46.51       44.55      3.87 o 
  -2   2  11       16.95       15.97      2.25 o 
  -1   2  11        6.08        7.59      1.54 o 
   0   2  11        3.55        5.19      1.12 o 
   1   2  11        0.14        0.00      1.19 o 
   2   2  11      138.43      128.76      5.63 o 
   3   2  11       14.72       18.83      2.55 o 
   4   2  11       33.56       35.63      3.45 o 
   5   2  11       19.84       24.09      3.13 o 
  -4   3  11        0.94        1.64      2.12 o 
  -3   3  11       17.49       17.98      2.94 o 
  -2   3  11       14.79       16.23      2.23 o 
  -1   3  11        3.90        6.23      1.83 o 
   0   3  11        2.42        2.45      1.34 o 
   1   3  11        0.53       -1.43      1.43 o 
   2   3  11       41.47       39.14      3.32 o 
   3   3  11        1.41        3.90      1.67 o 
   4   3  11        0.49        2.31      1.56 o 
   5   3  11       12.16        8.54      2.57 o 
  -4   4  11        0.36        3.74      1.43 o 
  -3   4  11        0.05        2.76      1.59 o 
  -2   4  11        0.03        0.45      1.46 o 
  -1   4  11        1.81        1.80      1.51 o 
   0   4  11        7.87        7.01      1.60 o 
   1   4  11       47.39       48.83      3.50 o 
   2   4  11       17.88       21.91      2.71 o 
   3   4  11       53.73       50.85      3.93 o 
   4   4  11        1.50       -1.43      2.02 o 
   5   4  11        9.64        6.02      3.05 o 
  -4   5  11        0.14        0.32      1.86 o 
  -3   5  11        0.00        0.27      1.62 o 
  -2   5  11        0.08       -1.43      1.75 o 
  -1   5  11        0.03       -0.88      1.43 o 
   0   5  11       14.57       15.50      1.84 o 
   1   5  11       76.69       87.18      4.88 o 
   2   5  11        6.35        5.01      2.04 o 
   3   5  11       15.79       13.69      2.33 o 
   4   5  11        5.66        2.49      2.57 o 
   5   5  11        8.24        4.54      3.08 o 
  -3   6  11        1.68        3.16      1.70 o 
  -2   6  11        0.81        2.04      1.70 o 
  -1   6  11        6.71        9.87      2.07 o 
   0   6  11       59.09       60.63      4.56 o 
   1   6  11        1.67        0.21      2.02 o 
   2   6  11        2.47        4.72      1.62 o 
   3   6  11        2.83       -2.33      2.33 o 
   4   6  11        4.17        2.89      2.23 o 
   5   6  11        0.02        0.00      1.78 o 
  -2   7  11        0.03        0.56      1.72 o 
  -1   7  11       11.27        9.79      3.00 o 
   0   7  11        3.07        3.07      1.70 o 
   1   7  11        0.77        3.61      1.62 o 
   2   7  11        0.10       -0.50      1.54 o 
   3   7  11        0.42        2.84      1.25 o 
   4   7  11        0.60       -1.14      2.23 o 
  -1   8  11       10.84       12.78      3.29 o 
   0   8  11        2.52        3.25      1.58 o 
   1   8  11        1.07       -1.33      2.07 o 
   2   8  11        0.06       -2.31      2.31 o 
   3   8  11        1.07        3.37      2.07 o 
   4   8  11        1.13        4.56      2.28 o 
   0   9  11        3.12        4.03      1.61 o 
   1   9  11        0.38        1.46      2.02 o 
   2   9  11        0.01       -1.49      2.20 o 
  -1  -7  12       20.60       22.07      4.06 o 
   0  -7  12        0.23        0.85      1.28 o 
  -2  -6  12       15.96       19.55      3.32 o 
  -1  -6  12        6.93        7.45      2.39 o 
   0  -6  12        1.65        1.65      2.33 o 
   1  -6  12        0.00        0.85      1.75 o 
   2  -6  12        1.44        5.33      2.07 o 
  -3  -5  12        0.08       -2.07      2.07 o 
  -2  -5  12        2.07        1.06      2.31 o 
  -1  -5  12        3.48        3.82      2.12 o 
   0  -5  12       11.23       12.54      1.58 o 
   1  -5  12       12.29       14.64      2.47 o 
   2  -5  12        0.32        3.82      1.94 o 
   3  -5  12        3.77        7.69      2.73 o 
  -4  -4  12       17.41       21.62      3.45 o 
  -3  -4  12       12.81       10.79      2.94 o 
  -2  -4  12        0.00        0.00      1.83 o 
  -1  -4  12       11.61       12.92      2.65 o 
   0  -4  12       12.03       11.41      1.66 o 
   1  -4  12        9.49       11.09      2.76 o 
   2  -4  12        1.10        1.25      1.62 o 
   3  -4  12        0.90       -1.38      1.91 o 
   4  -4  12       11.90       13.74      2.55 o 
  -4  -3  12       13.16        8.65      3.61 o 
  -3  -3  12        6.15        6.66      2.28 o 
  -2  -3  12        5.51        4.91      2.25 o 
  -1  -3  12       78.32       82.61      4.67 o 
   0  -3  12       33.88       27.83      2.17 o 
   1  -3  12       63.23       53.48      4.03 o 
   2  -3  12       12.78       16.98      2.49 o 
   3  -3  12       16.89       17.35      2.81 o 
   4  -3  12        0.02       -1.14      2.02 o 
  -4  -2  12       22.07       24.59      3.66 o 
  -3  -2  12        0.10       -1.96      2.07 o 
  -2  -2  12       47.29       38.55      3.93 o 
  -1  -2  12        4.74        3.53      1.96 o 
   0  -2  12       34.98       35.93      2.21 o 
   1  -2  12       36.49       22.61      2.68 o 
   2  -2  12       39.93       39.96      3.45 o 
   3  -2  12       12.56       11.54      2.57 o 
   4  -2  12        3.25        7.29      1.80 o 
  -4  -1  12       10.09        7.96      2.31 o 
  -3  -1  12       16.09       13.74      3.02 o 
  -2  -1  12        2.62        3.02      2.02 o 
  -1  -1  12       77.68       88.40      4.78 o 
   0  -1  12       54.79       53.70      2.59 o 
   1  -1  12       24.24       22.71      2.76 o 
   2  -1  12        7.93        4.77      1.96 o 
   3  -1  12       33.19       31.60      3.45 o 
   4  -1  12        1.89       -2.17      2.17 o 
   5  -1  12        0.72        1.78      2.07 o 
  -4   0  12        1.11       -2.17      2.47 o 
  -3   0  12       38.53       46.80      4.17 o 
  -2   0  12       65.68       65.16      4.46 o 
  -1   0  12      201.71      224.31      7.18 o 
   0   0  12      126.76      123.09      3.81 o 
   1   0  12        0.73        2.10      1.38 o 
   2   0  12       84.28       86.10      4.70 o 
   3   0  12       45.24       42.72      3.56 o 
   4   0  12       18.17       21.54      3.16 o 
   5   0  12        2.42        5.75      2.04 o 
  -4   1  12       19.46       17.35      3.26 o 
  -3   1  12       10.78        8.65      2.63 o 
  -2   1  12       12.42        9.18      2.28 o 
  -1   1  12        0.87       -0.40      1.83 o 
   0   1  12       59.39       60.86      2.81 o 
   1   1  12       15.90       13.34      2.15 o 
   2   1  12       71.52       70.58      4.43 o 
   3   1  12       30.31       27.64      3.34 o 
   4   1  12       14.39       18.20      3.08 o 
   5   1  12       31.56       33.35      4.01 o 
  -4   2  12        1.15        5.07      2.49 o 
  -3   2  12       13.29        6.87      2.68 o 
  -2   2  12        0.11        1.54      1.33 o 
  -1   2  12        3.78        4.38      1.51 o 
   0   2  12        1.49        1.79      1.27 o 
   1   2  12        2.27        2.84      1.88 o 
   2   2  12       63.66       61.18      4.11 o 
   3   2  12       21.82       21.54      2.76 o 
   4   2  12       31.76       29.66      3.71 o 
   5   2  12       48.90       58.48      5.17 o 
  -4   3  12       21.74       24.77      3.66 o 
  -3   3  12        6.86        6.13      2.49 o 
  -2   3  12        0.93       -0.24      1.99 o 
  -1   3  12        0.04       -1.49      1.49 o 
   0   3  12       16.89       17.70      1.64 o 
   1   3  12       11.49       15.07      2.23 o 
   2   3  12       70.41       69.41      4.51 o 
   3   3  12        8.23        8.86      2.33 o 
   4   3  12        6.44        8.67      2.33 o 
   5   3  12        2.17       -2.25      2.84 o 
  -4   4  12        1.00        1.22      2.20 o 
  -3   4  12        0.23        1.06      2.04 o 
  -2   4  12        1.77        4.77      1.59 o 
  -1   4  12        1.56        2.17      1.49 o 
   0   4  12        5.98        5.37      2.08 o 
   1   4  12       46.69       59.36      4.14 o 
   2   4  12        7.15        7.88      2.04 o 
   3   4  12        1.83        2.07      1.83 o 
   4   4  12        0.01       -1.78      1.86 o 
   5   4  12        1.20        0.00      2.23 o 
  -3   5  12        0.58        5.38      1.86 o 
  -2   5  12        0.06        1.78      1.54 o 
  -1   5  12        0.78        2.57      1.59 o 
   0   5  12        0.00        0.11      1.11 o 
   1   5  12       60.64       59.98      4.49 o 
   2   5  12       40.63       45.74      3.93 o 
   3   5  12        4.53        8.20      2.33 o 
   4   5  12        5.98        6.37      2.25 o 
   5   5  12        4.11        4.16      2.86 o 
  -3   6  12        0.01       -2.63      2.63 o 
  -2   6  12        0.44        0.82      2.07 o 
  -1   6  12        1.77       -0.50      1.91 o 
   0   6  12        3.39        3.96      1.50 o 
   1   6  12       27.23       23.34      3.45 o 
   2   6  12        2.12        2.89      1.67 o 
   3   6  12        0.31       -1.83      1.83 o 
   4   6  12        4.91        3.90      2.60 o 
  -2   7  12        0.06        2.97      2.15 o 
  -1   7  12        0.23        2.20      1.83 o 
   0   7  12       39.68       41.92      3.26 o 
   1   7  12        1.96        3.58      1.91 o 
   2   7  12        0.01        1.30      1.67 o 
   3   7  12        0.00       -2.23      2.23 o 
   4   7  12        3.97        4.46      2.23 o 
  -1   8  12        4.41        1.19      2.63 o 
   0   8  12        9.09        9.91      2.09 o 
   1   8  12        0.52       -1.11      1.86 o 
   2   8  12        0.00        2.84      1.80 o 
   3   8  12        0.12       -1.19      1.96 o 
  -1  -6  13        0.20        1.78      2.31 o 
   0  -6  13        1.37        2.69      1.25 o 
   1  -6  13       16.26       22.01      3.77 o 
  -2  -5  13        4.16        6.02      2.17 o 
  -1  -5  13        0.25       -2.36      2.36 o 
   0  -5  13        1.44        0.86      1.43 o 
   1  -5  13        1.65        2.78      1.99 o 
   2  -5  13        3.35        3.21      2.23 o 
  -3  -4  13        5.47        4.64      2.23 o 
  -2  -4  13        4.30        5.38      2.31 o 
  -1  -4  13        2.68        4.08      1.62 o 
   0  -4  13       14.02       17.65      1.99 o 
   1  -4  13        1.97        0.77      2.23 o 
   2  -4  13        0.12       -0.82      1.80 o 
   3  -4  13       12.45       13.47      2.84 o 
  -3  -3  13        3.70        3.61      2.36 o 
  -2  -3  13        2.35        1.54      1.88 o 
  -1  -3  13        3.95        1.67      1.78 o 
   0  -3  13        0.03        0.04      1.41 o 
   1  -3  13       10.86       12.94      2.68 o 
   2  -3  13        0.11        1.51      1.38 o 
   3  -3  13        0.24       -0.82      1.83 o 
   4  -3  13        0.74        1.83      1.99 o 
  -4  -2  13       20.79       21.91      3.53 o 
  -3  -2  13       30.77       33.19      3.93 o 
  -2  -2  13        0.82        0.00      1.80 o 
  -1  -2  13        6.48        6.18      2.12 o 
   0  -2  13        0.10       -0.03      1.11 o 
   1  -2  13        0.03        0.24      1.67 o 
   2  -2  13       28.09       26.21      3.05 o 
   3  -2  13       17.62       16.87      2.84 o 
   4  -2  13        1.23        1.46      1.99 o 
  -4  -1  13        5.70        6.79      2.49 o 
  -3  -1  13        2.06       -0.53      1.88 o 
  -2  -1  13       26.61       28.17      3.26 o 
  -1  -1  13        2.77        4.19      1.54 o 
   0  -1  13        3.20        3.30      1.71 o 
   1  -1  13        2.66        0.88      1.56 o 
   2  -1  13       42.08       41.44      3.64 o 
   3  -1  13        0.90        1.75      1.83 o 
   4  -1  13        0.11        1.38      1.49 o 
  -4   0  13       10.90        8.22      3.42 o 
  -3   0  13        3.02        1.56      2.28 o 
  -2   0  13        5.82        6.76      1.59 o 
  -1   0  13       26.37       30.30      3.24 o 
   0   0  13        8.77        6.92      1.49 o 
   1   0  13       25.13       21.65      2.97 o 
   2   0  13      120.37      130.61      5.98 o 
   3   0  13        0.56       -0.95      1.88 o 
   4   0  13        0.45       -1.09      1.91 o 
  -4   1  13        4.80       -1.78      2.71 o 
  -3   1  13        8.48        9.89      2.57 o 
  -2   1  13        0.00        0.48      1.64 o 
  -1   1  13        0.16        2.15      1.56 o 
   0   1  13       19.59       21.46      3.51 o 
   1   1  13       17.76       18.09      2.52 o 
   2   1  13       50.88       48.56      3.95 o 
   3   1  13        7.03        5.91      2.25 o 
   4   1  13        1.22        1.33      1.80 o 
   5   1  13        1.08       -0.90      2.81 o 
  -4   2  13        0.00       -0.29      2.55 o 
  -3   2  13        0.31       -1.78      1.78 o 
  -2   2  13        3.75        2.86      2.33 o 
  -1   2  13        2.81        3.29      1.91 o 
   0   2  13      193.98      204.15      5.25 o 
   1   2  13      143.86      160.92      6.54 o 
   2   2  13        1.88        4.14      2.02 o 
   3   2  13        0.16       -0.72      1.78 o 
   4   2  13       20.92       22.12      3.24 o 
   5   2  13        3.60        3.00      3.00 o 
  -3   3  13        0.56        3.02      1.88 o 
  -2   3  13        0.81        3.21      1.62 o 
  -1   3  13        3.86        2.25      2.65 o 
   0   3  13       36.57       38.03      2.63 o 
   1   3  13       90.97       92.52      5.26 o 
   2   3  13        2.29        2.23      2.02 o 
   3   3  13        0.06        0.24      1.46 o 
   4   3  13        0.32        0.27      1.86 o 
   5   3  13        5.73        2.10      3.32 o 
  -3   4  13        7.38        6.60      2.63 o 
  -2   4  13        2.13        0.77      2.04 o 
  -1   4  13       13.17       15.44      2.23 o 
   0   4  13        0.06       -0.09      1.29 o 
   1   4  13        2.27       -1.56      2.04 o 
   2   4  13        0.04       -0.24      1.59 o 
   3   4  13        0.45       -0.24      1.59 o 
   4   4  13        0.42        2.17      1.94 o 
  -3   5  13        1.18        0.90      2.04 o 
  -2   5  13       10.84       11.48      2.92 o 
  -1   5  13        9.95        9.07      2.47 o 
   0   5  13       12.31        7.74      3.71 o 
   1   5  13        0.83       -0.95      1.78 o 
   2   5  13        3.36       -0.98      2.10 o 
   3   5  13        3.12        3.87      2.41 o 
   4   5  13        0.98       -0.29      2.49 o 
  -2   6  13        0.01        1.75      2.02 o 
  -1   6  13        2.58        1.88      2.23 o 
   0   6  13        9.10        9.25      3.47 o 
   1   6  13        0.45        2.28      1.91 o 
   2   6  13        2.69        1.56      2.28 o 
   3   6  13        6.68        4.91      2.49 o 
   4   6  13        2.03        4.75      2.57 o 
  -1   7  13        7.05        7.29      2.71 o 
   0   7  13        0.04        0.13      1.38 o 
   1   7  13        0.62        1.91      2.04 o 
   2   7  13        1.04        1.11      2.12 o 
   3   7  13        4.73        2.04      2.15 o 
   0   8  13        0.01        0.28      1.52 o 
   1   8  13        1.11        0.90      1.54 o 
   2   8  13        0.65       -1.19      2.12 o 
  -1  -5  14        1.86        5.04      2.04 o 
   0  -5  14        8.26       11.24      2.04 o 
   1  -5  14        0.40       -2.04      2.04 o 
  -2  -4  14        0.76       -1.99      1.99 o 
  -1  -4  14        0.67        2.23      2.28 o 
   0  -4  14        4.40        8.66      1.56 o 
   1  -4  14        1.00        2.78      1.62 o 
   2  -4  14        2.62        4.38      2.41 o 
  -3  -3  14        4.47        8.70      2.63 o 
  -2  -3  14        0.08       -1.38      2.04 o 
  -1  -3  14       20.09       18.12      3.13 o 
   0  -3  14        2.33        3.73      1.47 o 
   1  -3  14        3.23        6.52      1.94 o 
   2  -3  14        0.79        4.11      2.07 o 
   3  -3  14        5.75        2.94      2.68 o 
  -3  -2  14        4.46        2.89      2.63 o 
  -2  -2  14        8.38        6.13      2.81 o 
  -1  -2  14        2.27        4.00      1.70 o 
   0  -2  14        0.00        2.02      1.10 o 
   1  -2  14        0.96        0.24      1.72 o 
   2  -2  14       21.04       19.20      2.94 o 
   3  -2  14        2.37        1.41      2.15 o 
  -3  -1  14        6.36        4.54      2.76 o 
  -2  -1  14        1.51        4.91      2.12 o 
  -1  -1  14        0.64       -1.22      2.07 o 
   0  -1  14        0.52        2.49      1.18 o 
   1  -1  14       22.60       23.29      2.86 o 
   2  -1  14        0.22        1.75      1.75 o 
   3  -1  14        6.48        6.18      2.44 o 
   4  -1  14        2.88        4.77      2.49 o 
  -3   0  14        5.53        3.37      2.49 o 
  -2   0  14        0.09        0.77      1.83 o 
  -1   0  14        9.64       12.86      2.33 o 
   0   0  14        0.02       -1.04      1.25 o 
   1   0  14        1.06        1.62      1.80 o 
   2   0  14        1.16       -2.20      2.20 o 
   3   0  14        5.06        4.43      2.10 o 
   4   0  14        0.03       -0.88      2.28 o 
  -3   1  14        0.12       -1.41      1.72 o 
  -2   1  14        2.77        0.00      1.88 o 
  -1   1  14       59.22       55.36      4.35 o 
   0   1  14       35.12       31.21      2.87 o 
   1   1  14       54.43       56.36      4.27 o 
   2   1  14        8.61        8.59      2.25 o 
   3   1  14        1.36        2.07      2.12 o 
   4   1  14        0.85       -2.71      2.71 o 
  -3   2  14        0.05       -1.14      2.36 o 
  -2   2  14        0.98        2.60      2.07 o 
  -1   2  14       58.99       58.97      4.75 o 
   0   2  14        8.81       13.15      1.81 o 
   1   2  14        4.79        7.13      2.41 o 
   2   2  14        0.78       -0.48      1.62 o 
   3   2  14        0.22        1.27      1.64 o 
   4   2  14       15.97       19.79      3.58 o 
  -3   3  14        1.80        4.72      2.36 o 
  -2   3  14        3.35        6.68      2.10 o 
  -1   3  14        5.76        4.69      2.20 o 
   0   3  14       37.16       43.40      2.90 o 
   1   3  14       20.07       21.19      2.89 o 
   2   3  14        0.20        1.22      1.86 o 
   3   3  14        0.21       -0.27      1.78 o 
   4   3  14       13.74       17.40      3.71 o 
  -2   4  14        2.72        5.01      2.25 o 
  -1   4  14       15.54       14.72      2.57 o 
   0   4  14        2.93        2.85      2.10 o 
   1   4  14        2.07        9.28      2.17 o 
   2   4  14        3.86        5.01      2.07 o 
   3   4  14        1.06        1.59      1.96 o 
   4   4  14        3.57        5.25      2.25 o 
  -2   5  14        0.20       -1.75      2.28 o 
  -1   5  14        0.13        1.64      1.99 o 
   0   5  14        6.04        5.79      1.66 o 
   1   5  14        6.81       12.86      2.39 o 
   2   5  14        0.10       -1.33      2.04 o 
   3   5  14        0.23       -0.56      1.75 o 
   4   5  14        0.13        3.61      1.80 o 
  -1   6  14        0.10       -0.58      2.41 o 
   0   6  14        2.57        2.36      1.51 o 
   1   6  14        2.98        0.56      2.04 o 
   2   6  14        0.11        1.11      2.12 o 
   3   6  14        0.06        2.63      1.67 o 
   0   7  14        7.15        8.18      1.81 o 
   1   7  14        0.34        2.94      1.70 o 
   2   7  14        0.03       -0.29      2.04 o 
  -1  -4  15        0.10        1.22      2.31 o 
   0  -4  15        3.36        5.81      1.94 o 
   1  -4  15        3.21        4.22      2.25 o 
  -2  -3  15        0.03       -0.29      1.94 o 
  -1  -3  15       15.46       16.60      2.94 o 
   0  -3  15        4.51        7.73      1.69 o 
   1  -3  15        0.76        1.99      2.12 o 
   2  -3  15        9.70       11.86      2.36 o 
  -2  -2  15        0.35        0.29      1.91 o 
  -1  -2  15        0.01        2.73      1.72 o 
   0  -2  15        0.01        0.68      1.10 o 
   1  -2  15        0.93        2.97      1.72 o 
   2  -2  15        0.09       -0.85      2.12 o 
   3  -2  15        0.02        0.61      2.02 o 
  -2  -1  15       28.18       34.67      3.82 o 
  -1  -1  15        3.06        6.13      1.70 o 
   0  -1  15        2.48        4.69      1.55 o 
   1  -1  15       26.71       30.48      3.34 o 
   2  -1  15        8.35        4.06      2.44 o 
   3  -1  15        2.81        4.93      2.33 o 
  -3   0  15        4.67        4.56      2.73 o 
  -2   0  15        4.03        4.16      2.20 o 
  -1   0  15        1.23       -0.53      1.78 o 
   0   0  15        7.04        6.95      1.90 o 
   1   0  15        1.23       -2.33      2.33 o 
   2   0  15        0.59        3.69      1.35 o 
   3   0  15        1.32        3.69      1.99 o 
  -3   1  15        0.31       -2.12      2.12 o 
  -2   1  15        0.19       -0.85      2.10 o 
  -1   1  15        0.15       -1.96      1.96 o 
   0   1  15       14.10       12.62      2.27 o 
   1   1  15       20.40       17.35      2.86 o 
   2   1  15        0.03        0.80      1.75 o 
   3   1  15        3.32        2.23      1.86 o 
   4   1  15       35.20       40.91      4.38 o 
  -2   2  15        1.28        2.55      1.88 o 
  -1   2  15        7.56        7.11      2.55 o 
   0   2  15        3.43        1.66      1.65 o 
   1   2  15        4.76        6.58      2.17 o 
   2   2  15        2.71        6.52      2.31 o 
   3   2  15       19.53       20.00      3.05 o 
   4   2  15        3.96        3.34      3.32 o 
  -2   3  15        2.63        3.18      2.23 o 
  -1   3  15       18.49       15.38      3.34 o 
   0   3  15       63.53       69.37      3.90 o 
   1   3  15        0.68        0.50      1.83 o 
   2   3  15        0.09        2.39      1.51 o 
   3   3  15       14.50       18.83      3.45 o 
  -2   4  15        0.43       -0.61      2.41 o 
  -1   4  15        1.57        3.08      2.15 o 
   0   4  15       43.41       52.68      3.14 o 
   1   4  15       25.13       24.75      3.71 o 
   2   4  15       16.23       17.98      2.92 o 
   3   4  15        0.06        1.72      1.86 o 
  -1   5  15        3.13       -1.17      2.41 o 
   0   5  15        8.75       12.55      2.12 o 
   1   5  15       11.52       15.04      2.97 o 
   2   5  15        0.96       -1.14      2.33 o 
   3   5  15        0.59        3.29      1.78 o 
   0   6  15        0.02        1.67      1.25 o 
   1   6  15        0.00       -0.58      1.99 o 
   2   6  15        0.34       -2.28      2.28 o 
   0  -3  16        0.31        1.97      1.42 o 
  -1  -2  16        0.11        0.00      1.94 o 
   0  -2  16        2.76        4.30      3.50 o 
   1  -2  16        0.14       -0.58      2.25 o 
  -1  -1  16        0.61        0.88      2.31 o 
   0  -1  16        0.00       -1.43      1.43 o 
   1  -1  16        5.15        5.12      2.20 o 
   2  -1  16        0.56        2.07      1.49 o 
  -2   0  16        2.64        5.14      2.20 o 
  -1   0  16        0.15       -2.15      2.15 o 
   0   0  16        0.09        0.30      1.80 o 
   1   0  16        1.52        1.67      1.67 o 
   2   0  16        1.87       -0.88      2.04 o 
  -2   1  16        0.18       -1.22      2.49 o 
  -1   1  16        0.70       -0.85      2.15 o 
   0   1  16        6.34        6.11      1.72 o 
   1   1  16        0.57        1.38      2.02 o 
   2   1  16        5.07        3.69      2.33 o 
   3   1  16        0.43        0.00      2.10 o 
  -1   2  16        0.19        0.29      2.02 o 
   0   2  16        5.63        5.13      1.80 o 
   1   2  16        3.89        5.25      2.25 o 
   2   2  16        0.02        1.70      1.83 o 
   3   2  16        6.77       10.53      2.84 o 
  -1   3  16        0.27        2.04      1.46 o 
   0   3  16        1.65        3.09      4.52 o 
   1   3  16        6.19        8.14      2.55 o 
   2   3  16        4.41        3.16      2.71 o 
   3   3  16       10.88       11.54      3.50 o 
  -1   4  16       12.05        7.27      3.16 o 
   0   4  16        0.99        0.21      1.75 o 
   1   4  16        0.26        2.02      2.15 o 
   2   4  16        0.15        4.72      2.12 o 
   0   5  16        0.21        0.76      1.57 o 
   1   5  16        0.45        2.10      2.57 o 
   0   0  17        1.54        3.41      1.67 o 
   1   0  17        0.13        3.34      1.25 o 
   0   1  17        0.44       -0.91      1.51 o 
   1   1  17        5.27        4.22      2.78 o 
   0   2  17        1.91        0.49      1.46 o 
   1   2  17        0.07        0.61      2.12 o 
   1   3  17        0.23        4.27      2.15 o 
                                                 
